# Supplementary material for: Detection of bovine milk–, but likely not soy–derived, peptides in human milk after maternal consumption of bovine milk and soy beverage: a randomized, cross-over, dietary intervention trial
Source: Front Nutr. 2025 Oct 23;12:1642177. doi: 10.3389/fnut.2025.1642177 (PMC12590503; doi:10.3389/fnut.2025.1642177)
Supplement: Supplementary file 2 [file Table_2.xlsx]

## Sheet: Peptides in human milk_Partridg
Variability in Presence, Abundance, and Timing of Bovine Milk- and Soy Beverage-Derived Peptides in Human Milk After Maternal Bovine Milk and Soy Beverage Consumption: A Randomized, Cross-over, Dietary Intervention Trial - Partridge et al.
Supplementary Table 2. List of the all human- and bovine-derived peptides identified from human milk samples that were collected from the subjects before and after consuming cowmilk. BovE represents d6/d16 hr 0 collection after 5 days of dietary bovine milk elimination. Bov2Hr and Bov4Hr represent d8/d18 hr 2 and 4, respectively, after maternal consumption of 415 mL bovine milk during the reintro…
Peptide Sequence	Protein Origin	Parent Protein	Protein ID	Theoretical MH+ (Dalton)	Number Samples BovE	Number Samples Bov2Hr	Number Samples Bov4Hr
AAEVYGTERQPRTHYYAV	Human milk	Lactotransferrin	P02788	2111.03	1	1	1
AAGSRDVSLAKADAAPDEKVLDSGFREIENK	Human milk	Polymeric immunoglobulin receptor	P01833	3259.66	6	3	5
AAPDEKVLDSGFREIENK	Human milk	Polymeric immunoglobulin receptor	P01833	2018.02	5	7	7
AASDISLLDAQSAPLR	Bovine milk	Beta_lactoglobulin	P02754	1627.86	16	20	19
AASDISLLDAQSAPLRVY	Bovine milk	Beta_lactoglobulin	P02754	1890	5	3	4
AAVSGAQPILSKLEPQIA	Human milk	Perilipin_3	O60664	1793.02	17	19	22
ACDDYRLCE	Human milk	Matrix Gla protein	P08493	1201.46	1	1	1
ACKGLDRIEERLPIL	Human milk	Perilipin_2	Q99541	1782.99	13	16	16
ACKGLDRIEERLPILN	Human milk	Perilipin_2	Q99541	1897.03	21	21	22
ACKGLDRIEERLPILNQPSTQIVA	Human milk	Perilipin_2	Q99541	2721.47	20	19	20
ADAAPDEKVLDSGFREIENK	Human milk	Polymeric immunoglobulin receptor	P01833	2204.08	22	22	20
ADAAPDEKVLDSGFREIENKAIQDPR	Human milk	Polymeric immunoglobulin receptor	P01833	2884.44	22	18	19
ADAAPDEKVLDSGFREIENKAIQDPRLFAEEK	Human milk	Polymeric immunoglobulin receptor	P01833	3601.81	11	9	9
ADGPERVTVIANAQDLS	Human milk	Butyrophilin subfamily 1 member A1	Q13410	1755.89	4	4	3
ADGPERVTVIANAQDLSK	Human milk	Butyrophilin subfamily 1 member A1	Q13410	1883.98	1	1	1
ADGSRASVDSGSSEEQGGSSRA	Human milk	Polymeric immunoglobulin receptor	P01833	2096.91	6	5	4
ADGSRASVDSGSSEEQGGSSRALVST	Human milk	Polymeric immunoglobulin receptor	P01833	2497.14	9	11	14
ADGSRASVDSGSSEEQGGSSRALVSTLVPLG	Human milk	Polymeric immunoglobulin receptor	P01833	2976.45	22	24	24
ADQAANEWGRSGKDPNHFRPA	Bovine milk;Human milk	Serum amyloid A protein	Q56J78	2324.09	1	1	1
ADSGEGDFLAEGGGVR	Human milk	Fibrinogen alpha chain	P02671	1536.69	15	15	16
ADSGSSEEKQLYNKYPDAVAT	Human milk	Osteopontin	P10451	2273.06	6	8	8
ADTKELVSSKVSGAQEMVS	Human milk	Perilipin_3	O60664	1965.98	20	22	22
ADTKELVSSKVSGAQEMVSSAKDTVATQL	Human milk	Perilipin_3	O60664	5977.02	8	8	13
ADTLHSKLIPTQ	Human milk	Butyrophilin subfamily 1 member A1	Q13410	1323.73	7	4	8
ADTLHSKLIPTQPSQGAP	Human milk	Butyrophilin subfamily 1 member A1	Q13410	1860.98	22	23	23
ADTRDQADGSRASVDSGSSEEQGGSSRA	Human milk	Polymeric immunoglobulin receptor	P01833	2783.21	20	23	22
ADTRKMDPSKPSSNVAGVVIIVI	Human milk	Macrophage mannose receptor 1	P22897	2397.32	5	4	4
AEAPCGVAPQA	Human milk	Prostasin	Q16651	1070.49	5	3	1
AEAPCGVAPQAR	Human milk	Prostasin	Q16651	1226.59	1	1	1
AEAPSRLSPDDADF	Bovine milk;Human milk	Lipoprotein lipase	P06858	1490.68	3	2	3
AEAPSRLSPDDADFVDVLHTFTRGSPG	Bovine milk;Human milk	Lipoprotein lipase	P06858	2857.38	2	2	1
AEAPSRLSPDDADFVDVLHTFTRGSPGR	Bovine milk;Human milk	Lipoprotein lipase	P06858	3013.48	1	3	1
AEEKAVADTRDQADGSR	Human milk	Polymeric immunoglobulin receptor	P01833	1818.86	20	21	19
AEEKAVADTRDQADGSRA	Human milk	Polymeric immunoglobulin receptor	P01833	1889.89	0	0	1
AEEKAVADTRDQADGSRAS	Human milk	Polymeric immunoglobulin receptor	P01833	1976.93	1	2	1
AEEKAVADTRDQADGSRASVDSGSSEEQGGSSRA	Human milk	Polymeric immunoglobulin receptor	P01833	3410.53	5	2	5
AEEKAVADTRDQADGSRASVDSGSSEEQGGSSRALVSTLVPL	Human milk	Polymeric immunoglobulin receptor	P01833	4233.05	17	14	12
AEEKAVADTRDQADGSRASVDSGSSEEQGGSSRALVSTLVPLG	Human milk	Polymeric immunoglobulin receptor	P01833	4290.07	19	18	19
AEEPEAVLKGAKPKLM	Human milk	Fatty acid synthase	P49327	1710.95	2	2	1
AEKLGGSAVISLEGKPL	Human milk	Cofilin_1	P23528	1668.95	4	4	4
AEKTKIPAVF	Bovine milk	Beta_lactoglobulin	P02754	1103.65	5	5	8
AEKTKIPAVFKID	Bovine milk	Beta_lactoglobulin	P02754	1459.85	4	1	1
AEKVGCPVGDAARMAQCLKVTDPRALTL	Human milk	Bile salt_activated lipase	P19835	3027.55	5	2	1
AELLTFPNSSPGLR	Human milk	Cadherin_1	P12830	1501.8	8	6	5
AEMDKSSQETQRSEHKTH	Human milk	Perilipin_2	Q99541	2128.97	19	24	18
AENGVKTITSV	Human milk	Perilipin_2	Q99541	1118.61	3	3	3
AGDDAPRAVFPSIVGRP	Bovine milk;Human milk	Actin, cytoplasmic 1; Actin, alpha skeletal muscle	P60712; P68133	1724.91	1	1	0
AGDDAPRAVFPSIVGRPRHQGV	Bovine milk;Human milk	Actin, cytoplasmic 1; Actin, alpha skeletal muscle	P60712; P68133	2302.22	6	7	5
AGDDAPRAVFPSIVGRPRHQGVMV	Bovine milk;Human milk	Actin, cytoplasmic 1; Actin, alpha skeletal muscle	P60712; P68133	2532.33	3	2	2
AGITNLKKCSTSPLLEACEFLRK	Human milk	Lactotransferrin	P02788	2636.39	0	0	2
AGRDLSRLPQLVGVSTPLQGGSNSAAAIGQSSGELR	Human milk	Beta_1,4_galactosyltransferase 1	P15291	3549.87	3	4	7
AHAQEQIRRMNENSHVQVPF	Human milk	Alpha_S1_casein	P47710	2391.17	1	0	0
AHENYEKNNVMLQW	Human milk	Alpha_S1_casein	P47710	1775.82	2	2	1
AHKALCTEKLEQWLCEKL	Human milk	Alpha_lactalbumin	P00709	2257.15	4	4	5
AIAINNPYVPRT	Human milk	Kappa_casein	P07498	1328.73	2	2	2
AIAINNPYVPRTYY	Human milk	Kappa_casein	P07498	1654.86	1	0	0
AIAINNPYVPRTYYANPAVVRP	Human milk	Kappa_casein	P07498	2459.32	2	1	2
AIESQDAGIKTITMLD	Bovine milk;Human milk	Synaptosomal_associated protein 23	O00161	1705.87	1	3	5
AIESQDAGIKTITMLDEQK	Human milk	Synaptosomal_associated protein 23	O00161	2091.06	1	2	2
AINNPYVPR	Human milk	Kappa_casein	P07498	1043.56	10	8	7
AINNPYVPRTY	Human milk	Kappa_casein	P07498	1307.67	6	8	6
AINNPYVPRTYY	Human milk	Kappa_casein	P07498	1470.74	4	3	4
AINNPYVPRTYYA	Human milk	Kappa_casein	P07498	1541.77	2	0	0
AIPVAQDLNAPSDWDSR	Human milk	Osteopontin	P10451	1854.9	4	3	4
AIPVAQDLNAPSDWDSRGK	Human milk	Osteopontin	P10451	2040.01	7	10	9
AIPVAQDLNAPSDWDSRGKD	Human milk	Osteopontin	P10451	2155.04	5	7	8
AIPVAQDLNAPSDWDSRGKDS	Human milk	Osteopontin	P10451	2242.07	21	21	21
AIPVAQDLNAPSDWDSRGKDSYETSQL	Human milk	Osteopontin	P10451	2963.4	3	3	2
AIPVAQDLNAPSDWDSRGKDSYETSQLDDQSAETHSHKQSRLY	Human milk	Osteopontin	P10451	4926.22	5	3	4
AIQDPRLF	Human milk	Polymeric immunoglobulin receptor	P01833	959.531	23	23	23
AIQDPRLFAEEK	Human milk	Polymeric immunoglobulin receptor	P01833	1416.75	5	2	5
AIQDPRLFAEEKAVAD	Human milk	Polymeric immunoglobulin receptor	P01833	1772.92	19	19	19
AIQDPRLFAEEKAVADTR	Human milk	Polymeric immunoglobulin receptor	P01833	2030.07	24	24	24
AIQDPRLFAEEKAVADTRD	Human milk	Polymeric immunoglobulin receptor	P01833	2145.09	15	18	17
AIQDPRLFAEEKAVADTRDQ	Human milk	Polymeric immunoglobulin receptor	P01833	2273.15	24	24	24
AIQDPRLFAEEKAVADTRDQA	Human milk	Polymeric immunoglobulin receptor	P01833	2344.19	21	19	18
AIQDPRLFAEEKAVADTRDQAD	Human milk	Polymeric immunoglobulin receptor	P01833	2459.22	20	19	20
AIQDPRLFAEEKAVADTRDQADG	Human milk	Polymeric immunoglobulin receptor	P01833	2516.24	18	18	22
AIQDPRLFAEEKAVADTRDQADGS	Human milk	Polymeric immunoglobulin receptor	P01833	2603.27	24	24	24
AIQDPRLFAEEKAVADTRDQADGSR	Human milk	Polymeric immunoglobulin receptor	P01833	2759.37	24	24	24
AIQDPRLFAEEKAVADTRDQADGSRA	Human milk	Polymeric immunoglobulin receptor	P01833	2830.41	5	6	9
AIQDPRLFAEEKAVADTRDQADGSRAS	Human milk	Polymeric immunoglobulin receptor	P01833	2917.44	11	14	17
AIQDPRLFAEEKAVADTRDQADGSRASV	Human milk	Polymeric immunoglobulin receptor	P01833	3016.51	4	2	3
AIQDPRLFAEEKAVADTRDQADGSRASVD	Human milk	Polymeric immunoglobulin receptor	P01833	3131.54	14	16	17
AIQDPRLFAEEKAVADTRDQADGSRASVDSGSSEEQGGSSR	Human milk	Polymeric immunoglobulin receptor	P01833	4280	10	13	12
AIQDPRLFAEEKAVADTRDQADGSRASVDSGSSEEQGGSSRA	Human milk	Polymeric immunoglobulin receptor	P01833	4351.04	14	18	18
AIQDPRLFAEEKAVADTRDQADGSRASVDSGSSEEQGGSSRALV	Human milk	Polymeric immunoglobulin receptor	P01833	4563.19	10	9	10
AIQDPRLFAEEKAVADTRDQADGSRASVDSGSSEEQGGSSRALVST	Human milk	Polymeric immunoglobulin receptor	P01833	4751.27	16	16	17
AIQDPRLFAEEKAVADTRDQADGSRASVDSGSSEEQGGSSRALVSTL	Human milk	Polymeric immunoglobulin receptor	P01833	4864.36	4	3	3
AIQDPRLFAEEKAVADTRDQADGSRASVDSGSSEEQGGSSRALVSTLV	Human milk	Polymeric immunoglobulin receptor	P01833	4963.43	5	4	3
AIQLTYNPDESSKPNMIDAATLK	Human milk	Fibrinogen gamma chain	P02679	2520.27	20	19	19
AIVDMVPGKPMCVESF	Human milk	Elongation factor 1_alpha 1	P68104	1779.85	9	6	8
AIVENNESTEYGLFQISNKL	Human milk	Alpha_lactalbumin	P00709	2269.13	1	0	0
AKADAAPDEKVLDSGFREIENK	Human milk	Polymeric immunoglobulin receptor	P01833	2403.22	16	13	13
AKDAVTTTVTGAKDSVASTITG	Bovine milk;Human milk	Perilipin_2	Q99541	2094.09	13	15	15
AKDTVYTKGRVMP	Human milk	Beta_casein	P05814	2947.56	5	8	9
AKDTVYTKGRVMPVL	Human milk	Beta_casein	P05814	1677.94	14	14	10
AKDTVYTKGRVMPVLK	Human milk	Beta_casein	P05814	1806.03	16	14	14
AKDTVYTKGRVMPVLKSPTIP	Human milk	Beta_casein	P05814	4618.59	19	18	18
AKDTVYTKGRVMPVLKSPTIPF	Human milk	Beta_casein	P05814	2448.37	2	2	3
AKDTVYTKGRVMPVLKSPTIPFFD	Human milk	Beta_casein	P05814	5436.92	16	13	13
AKDTVYTKGRVMPVLKSPTIPFFDPQIP	Human milk	Beta_casein	P05814	3145.71	16	16	14
AKDTVYTKGRVMPVLKSPTIPFFDPQIPK	Human milk	Beta_casein	P05814	3273.81	9	11	9
AKDTVYTKGRVMPVLKSPTIPFFDPQIPKLTD	Human milk	Beta_casein	P05814	3602.97	7	5	5
AKDTVYTKGRVMPVLKSPTIPFFDPQIPKLTDLEN	Human milk	Beta_casein	P05814	3959.14	4	6	4
AKDTVYTKGRVMPVLKSPTIPFFDPQIPKLTDLENL	Human milk	Beta_casein	P05814	4072.22	3	1	2
AKDTVYTKGRVMPVLKSPTIPFFDPQIPKLTDLENLHLPLP	Human milk	Beta_casein	P05814	4629.55	10	9	8
AKLGAVYTEGGFVEGV	Human milk	Bile salt_activated lipase	P19835	1596.83	3	3	1
AKLGAVYTEGGFVEGVNK	Human milk	Bile salt_activated lipase	P19835	1838.96	23	21	22
AKLGAVYTEGGFVEGVNKK	Human milk	Bile salt_activated lipase	P19835	1967.06	14	13	14
AKLGAVYTEGGFVEGVNKKLG	Human milk	Bile salt_activated lipase	P19835	2137.17	3	5	4
AKLGAVYTEGGFVEGVNKKLGLL	Human milk	Bile salt_activated lipase	P19835	2363.33	3	5	3
AKLGAVYTEGGFVEGVNKKLGLLG	Human milk	Bile salt_activated lipase	P19835	2420.35	6	5	5
AKLGAVYTEGGFVEGVNKKLGLLGD	Human milk	Bile salt_activated lipase	P19835	2535.38	5	5	5
AKLGAVYTEGGFVEGVNKKLGLLGDSV	Human milk	Bile salt_activated lipase	P19835	2721.48	16	10	17
AKLGAVYTEGGFVEGVNKKLGLLGDSVDIFK	Human milk	Bile salt_activated lipase	P19835	3224.76	19	14	11
AKLGAVYTEGGFVEGVNKKLGLLGDSVDIFKGIPFAAPT	Human milk	Bile salt_activated lipase	P19835	3979.16	3	2	4
ALAPSTMKI	Bovine milk;Human milk	Actin, cytoplasmic 1; Actin, alpha skeletal muscle	P60712; P68133	931.528	3	3	1
ALCTEKLEQWLCEKL	Human milk	Alpha_lactalbumin	P00709	1920.96	18	14	13
ALEHEASDLVEIY	Human milk	Chordin_like protein 2	Q6WN34	1488.72	2	2	3
ALEHEASDLVEIYLWK	Human milk	Chordin_like protein 2	Q6WN34	1915.98	7	11	13
ALENPQPHPGWQGTL	Human milk	Bile salt_activated lipase	P19835	1644.81	2	0	1
ALGSDPHISMQVQE	Human milk	Butyrophilin subfamily 1 member A1	Q13410	1511.72	6	2	4
ALLLNQELLLNPTH	Human milk	Beta_casein	P05814	1588.91	16	18	19
ALLLNQELLLNPTHQ	Human milk	Beta_casein	P05814	1716.96	5	4	6
ALLLNQELLLNPTHQIYP	Human milk	Beta_casein	P05814	2090.16	2	2	2
ALLLNQELLLNPTHQIYPVT	Human milk	Beta_casein	P05814	2290.28	21	19	23
ALLLNQELLLNPTHQIYPVTQ	Human milk	Beta_casein	P05814	2418.34	18	18	19
ALLLNQELLLNPTHQIYPVTQPLAPVH	Human milk	Beta_casein	P05814	3032.69	7	10	11
ALLLNQELLLNPTHQIYPVTQPLAPVHNPIS	Human milk	Beta_casein	P05814	3443.9	4	8	5
ALLLNQELLLNPTHQIYPVTQPLAPVHNPISV	Human milk	Beta_casein	P05814	3542.97	20	21	21
ALNENKVL	Bovine milk	Beta_lactoglobulin	P02754	900.515	23	24	23
ALNENKVLVLDTDYKK	Bovine milk	Beta_lactoglobulin	P02754	1863.02	3	0	0
ALNENKVLVLDTDYKKY	Bovine milk	Beta_lactoglobulin	P02754	2026.09	12	11	16
ALPIIQKLEPQIA	Bovine milk;Human milk	Perilipin_2	Q99541	1433.87	24	24	24
ALPIIQKLEPQIAVANTY	Bovine milk;Human milk	Perilipin_2	Q99541	1982.13	16	17	20
ALPPQPLW	Human milk	Beta_casein	P05814	921.519	24	24	24
ALPPQPLWS	Human milk	Beta_casein	P05814	1008.55	18	20	20
ALPPQPLWSVPQP	Human milk	Beta_casein	P05814	1429.78	18	19	19
ALPPQPLWSVPQPK	Human milk	Beta_casein	P05814	1557.88	10	8	9
ALPPQPLWSVPQPKVL	Human milk	Beta_casein	P05814	1770.03	14	15	14
ALPPQPLWSVPQPKVLPIPQQV	Human milk	Beta_casein	P05814	2432.41	4	2	1
ALPPQPLWSVPQPKVLPIPQQVVPYPQR	Human milk	Beta_casein	P05814	3172.8	21	19	21
ALPPQPLWSVPQPKVLPIPQQVVPYPQRA	Human milk	Beta_casein	P05814	3243.84	7	7	9
ALPPQPLWSVPQPKVLPIPQQVVPYPQRAV	Human milk	Beta_casein	P05814	3342.91	9	14	11
ALPPQPLWSVPQPKVLPIPQQVVPYPQRAVP	Human milk	Beta_casein	P05814	3439.96	7	7	7
ALPPQPLWSVPQPKVLPIPQQVVPYPQRAVPV	Human milk	Beta_casein	P05814	3539.03	4	4	4
ALPPQPLWSVPQPKVLPIPQQVVPYPQRAVPVQ	Human milk	Beta_casein	P05814	3667.09	18	16	19
ALPPQPLWSVPQPKVLPIPQQVVPYPQRAVPVQA	Human milk	Beta_casein	P05814	3738.13	19	19	20
ALPPQPLWSVPQPKVLPIPQQVVPYPQRAVPVQAL	Human milk	Beta_casein	P05814	3851.21	17	17	16
ALPPQPLWSVPQPKVLPIPQQVVPYPQRAVPVQALLL	Human milk	Beta_casein	P05814	4077.38	1	0	0
ALVLIAFAQYLQQCPFEDHVK	Human milk	Serum albumin	P02768	2490.28	7	8	8
ALVSTLVPLGLVLAVGAVAVG	Human milk	Polymeric immunoglobulin receptor	P01833	1919.19	17	19	18
AMAASDISLLDAQSAPLRVY	Bovine milk	Beta_lactoglobulin	P02754	2092.07	0	1	1
ANAADIDYIAGTNNMDGHIF	Human milk	Bile salt_activated lipase	P19835	4261.89	4	4	4
ANIPLLLYPQDGPR	Human milk	Proactivator polypeptide	P07602	1566.86	1	1	1
ANPAVVRPHAQIP	Human milk	Kappa_casein	P07498	1369.77	8	8	10
ANPAVVRPHAQIPQ	Human milk	Kappa_casein	P07498	1497.83	2	2	2
ANPAVVRPHAQIPQR	Human milk	Kappa_casein	P07498	1653.93	7	7	9
ANPAVVRPHAQIPQRQYL	Human milk	Kappa_casein	P07498	2058.14	5	7	6
ANPAVVRPHAQIPQRQYLP	Human milk	Kappa_casein	P07498	2155.19	5	2	3
ANPAVVRPHAQIPQRQYLPNS	Human milk	Kappa_casein	P07498	2356.26	3	2	1
ANPAVVRPHAQIPQRQYLPNSHPPTVV	Human milk	Kappa_casein	P07498	2986.61	3	2	3
ANPAVVRPHAQIPQRQYLPNSHPPTVVR	Human milk	Kappa_casein	P07498	3142.71	5	5	7
ANTVLSGGTTMYPGIADRMQKEI	Bovine milk;Human milk	Actin, cytoplasmic 1	P60712	2453.22	3	2	1
APDEHPILLTEAPLNPK	Human milk	Beta_actin_like protein 2	Q562R1	1855	10	13	12
APDEKVLDSGFR	Human milk	Polymeric immunoglobulin receptor	P01833	1333.67	1	2	3
APDEKVLDSGFREIENK	Human milk	Polymeric immunoglobulin receptor	P01833	1946.98	8	11	10
APEEHPVLL	Bovine milk;Human milk	Actin, cytoplasmic 1	P60712	1004.54	4	3	3
APEEHPVLLTEAPLNPK	Bovine milk;Human milk	Actin, cytoplasmic 1	P60712	1855	12	13	14
APFDVIGPPEP	Human milk	Butyrophilin subfamily 1 member A1	Q13410	1138.58	23	24	22
APFDVIGPPEPI	Human milk	Butyrophilin subfamily 1 member A1	Q13410	1251.66	6	7	5
APFDVIGPPEPIL	Human milk	Butyrophilin subfamily 1 member A1	Q13410	1364.75	5	9	10
APFDVIGPPEPILA	Human milk	Butyrophilin subfamily 1 member A1	Q13410	1435.78	22	21	21
APFPEVFGK	Bovine milk	Alpha_S1_casein	P02662	991.525	2	1	2
APFPEVFGKE	Bovine milk	Alpha_S1_casein	P02662	1120.57	3	1	4
APGQEPPEHMAELQRNEQEQPLGQWHLS	Human milk	Sulfhydryl oxidase 1	O00391	3236.52	12	9	13
APGRVLVHTSVSPSPDNL	Human milk	Chordin_like protein 2	Q6WN34	1845.98	7	6	6
APLQGQLVARPSSINY	Human milk	Syntenin_1	O00560	1713.93	8	11	12
APLQPVTPLQLFEGRRN	Human milk	Complement C4_B	P0C0L5	1936.08	10	12	10
APLSFIPR	Human milk	Chordin_like protein 2	Q6WN34	900.53	19	14	13
APPPPPPP	Human milk	Ezrin	P15311	769.424	16	19	18
APPPPPPPVYEPVSYHVQE	Human milk	Ezrin	P15311	2100.04	11	12	16
APPPPPPPVYEPVSYHVQESLQ	Human milk	Ezrin	P15311	2428.22	7	13	15
APRDADTLHSKLIP	Human milk	Butyrophilin subfamily 1 member A1	Q13410	1533.84	6	10	15
APRDADTLHSKLIPT	Human milk	Butyrophilin subfamily 1 member A1	Q13410	1634.89	6	5	9
APRDADTLHSKLIPTQ	Human milk	Butyrophilin subfamily 1 member A1	Q13410	1762.94	5	5	6
APRDADTLHSKLIPTQPSQ	Human milk	Butyrophilin subfamily 1 member A1	Q13410	2075.09	1	1	5
APRDADTLHSKLIPTQPSQGAP	Human milk	Butyrophilin subfamily 1 member A1	Q13410	2300.2	23	23	23
APSLRPAPPPISGGGY	Human milk	Fibrinogen beta chain	P02675	1536.82	5	4	3
APTKALENPQPHPGWQGTL	Human milk	Bile salt_activated lipase	P19835	2042.05	14	14	12
APVHNPISV	Human milk	Beta_casein	P05814	933.515	24	24	24
APVNVTTEVKSVE	Human milk	Elongation factor 1_alpha 1	P68104	1372.73	7	11	12
APVNVTTEVKSVEMH	Human milk	Elongation factor 1_alpha 1	P68104	1640.83	12	12	13
APYKLRPVAAEV	Human milk	Lactotransferrin	P02788	1313.76	4	2	2
APYKLRPVAAEVY	Human milk	Lactotransferrin	P02788	1476.82	4	2	2
APYVPMYYVPNSYPYYGTNL	Human milk	Kappa_casein	P07498	2372.09	0	2	2
AQADIALIGLAVMGQNL	Human milk	6_phosphogluconate dehydrogenase, decarboxylating	P52209	1739.94	0	2	1
AQDLNAPSDWDSRGKDS	Human milk	Osteopontin	P10451	1861.83	4	2	4
AQDLNAPSDWDSRGKDSY	Human milk	Osteopontin	P10451	2024.89	2	0	0
AQDLNAPSDWDSRGKDSYETSQLDDQSAETHSHKQSRLY	Human milk	Osteopontin	P10451	4466.02	3	0	0
AQDLSKEIPLSPMGEDSAPRDADTLH	Human milk	Butyrophilin subfamily 1 member A1	Q13410	2793.34	2	2	3
AQDLSKEIPLSPMGEDSAPRDADTLHSKLIPTQPSQGAP	Human milk	Butyrophilin subfamily 1 member A1	Q13410	4098.04	0	2	0
AQIPQRQYLPNSHPPTVV	Human milk	Kappa_casein	P07498	2045.09	9	7	5
AQIPQRQYLPNSHPPTVVR	Human milk	Kappa_casein	P07498	2201.19	18	11	9
AQPAVVLPVPQPE	Human milk	Beta_casein	P05814	1344.75	2	1	3
AQPAVVLPVPQPEI	Human milk	Beta_casein	P05814	1457.84	6	5	5
AQPAVVLPVPQPEIM	Human milk	Beta_casein	P05814	1588.88	12	9	7
AQPAVVLPVPQPEIMEVPK	Human milk	Beta_casein	P05814	4100.27	22	22	21
AQPAVVLPVPQPEIMEVPKA	Human milk	Beta_casein	P05814	4242.34	22	21	21
AQPAVVLPVPQPEIMEVPKAK	Human milk	Beta_casein	P05814	4498.53	15	15	14
AQPAVVLPVPQPEIMEVPKAKD	Human milk	Beta_casein	P05814	2356.29	9	6	8
AQPAVVLPVPQPEIMEVPKAKDT	Human milk	Beta_casein	P05814	4930.68	23	21	21
AQPAVVLPVPQPEIMEVPKAKDTV	Human milk	Beta_casein	P05814	2556.41	12	14	15
AQPAVVLPVPQPEIMEVPKAKDTVY	Human milk	Beta_casein	P05814	5454.94	14	10	8
AQPAVVLPVPQPEIMEVPKAKDTVYT	Human milk	Beta_casein	P05814	5657.04	24	22	23
AQPAVVLPVPQPEIMEVPKAKDTVYTK	Human milk	Beta_casein	P05814	5913.23	23	22	23
AQPAVVLPVPQPEIMEVPKAKDTVYTKG	Human milk	Beta_casein	P05814	6027.27	22	20	22
AQPAVVLPVPQPEIMEVPKAKDTVYTKGR	Human milk	Beta_casein	P05814	3161.74	19	18	18
AQPAVVLPVPQPEIMEVPKAKDTVYTKGRVM	Human milk	Beta_casein	P05814	3391.85	2	2	3
AQPAVVLPVPQPEIMEVPKAKDTVYTKGRVMP	Human milk	Beta_casein	P05814	10514.7	17	14	14
AQPAVVLPVPQPEIMEVPKAKDTVYTKGRVMPV	Human milk	Beta_casein	P05814	7191.93	3	2	2
AQPAVVLPVPQPEIMEVPKAKDTVYTKGRVMPVL	Human milk	Beta_casein	P05814	3701.05	11	9	7
AQPAVVLPVPQPEIMEVPKAKDTVYTKGRVMPVLKSPTIP	Human milk	Beta_casein	P05814	8664.83	9	9	7
AQPAVVLPVPQPEIMEVPKAKDTVYTKGRVMPVLKSPTIPF	Human milk	Beta_casein	P05814	4471.49	5	4	3
AQPAVVLPVPQPEIMEVPKAKDTVYTKGRVMPVLKSPTIPFF	Human milk	Beta_casein	P05814	4618.55	4	3	8
AQPTDASAQFIRN	Bovine milk	Glycosylation_dependent cell adhesion molecule 1	P80195	1418.7	6	2	3
ASDISLLDAQSAPLR	Bovine milk	Beta_lactoglobulin	P02754	1556.83	2	2	2
ASGVAVSDGVIK	Human milk	Cofilin_1	P23528	1144.62	16	16	17
ASGVAVSDGVIKV	Human milk	Cofilin_1	P23528	1243.69	5	6	7
ASGVAVSDGVIKVF	Human milk	Cofilin_1	P23528	1390.76	6	6	8
ASGVAVSDGVIKVFNDMK	Human milk	Cofilin_1	P23528	1878.96	9	7	10
ASGVAVSDGVIKVFNDMKVR	Human milk	Cofilin_1	P23528	2134.13	19	16	17
ASGVAVSDGVIKVFNDMKVRK	Human milk	Cofilin_1	P23528	2262.23	3	4	2
ASHTSDSDVPSGVTEVVVKL	Human milk	Clusterin	P10909	2027.03	10	4	5
ASVAVDPQPSVVT	Human milk	Perilipin_2	Q99541	1311.68	24	24	24
ASVAVDPQPSVVTR	Human milk	Perilipin_2	Q99541	1467.78	24	24	24
ASVAVDPQPSVVTRV	Human milk	Perilipin_2	Q99541	1566.85	7	14	15
ASVAVDPQPSVVTRVV	Human milk	Perilipin_2	Q99541	1665.92	14	17	20
ASVAVDPQPSVVTRVVN	Human milk	Perilipin_2	Q99541	1779.96	24	24	24
ASVAVDPQPSVVTRVVNL	Human milk	Perilipin_2	Q99541	1893.04	5	7	10
ASVAVDPQPSVVTRVVNLP	Human milk	Perilipin_2	Q99541	1990.1	21	24	23
ASVAVDPQPSVVTRVVNLPLV	Human milk	Perilipin_2	Q99541	2202.25	13	8	19
ASVAVDPQPSVVTRVVNLPLVS	Human milk	Perilipin_2	Q99541	2289.28	15	19	20
ASVDSGSSEEQGGSSRALV	Human milk	Polymeric immunoglobulin receptor	P01833	1822.84	4	1	1
ASVDSGSSEEQGGSSRALVST	Human milk	Polymeric immunoglobulin receptor	P01833	2010.92	18	17	20
ASVDSGSSEEQGGSSRALVSTLVPL	Human milk	Polymeric immunoglobulin receptor	P01833	2433.21	24	24	23
ASVDSGSSEEQGGSSRALVSTLVPLG	Human milk	Polymeric immunoglobulin receptor	P01833	2490.23	24	24	24
ATDEDITSHMESEELNGAYK	Human milk	Osteopontin	P10451	2239.97	2	2	1
ATEHLSTLSEKAKPALEDLRQGLLPVLESFK	Human milk	Apolipoprotein A_I	P02647	3420.87	1	2	1
ATLHAVDVTLDPDTAHPHLFLYEDSK	Bovine milk;Human milk	Butyrophilin subfamily 1 member A1	Q13410	2905.44	7	7	6
ATLKEKLIAPV	Bovine milk;Human milk	L_lactate dehydrogenase B chain	P07195	1224.76	3	2	1
ATLVQDGIAK	Human milk	Butyrophilin subfamily 1 member A1	Q13410	1015.58	17	17	18
AVADTRDQADGSRASV	Human milk	Polymeric immunoglobulin receptor	P01833	1618.78	6	7	7
AVADTRDQADGSRASVD	Human milk	Polymeric immunoglobulin receptor	P01833	1733.8	20	18	21
AVADTRDQADGSRASVDSG	Human milk	Polymeric immunoglobulin receptor	P01833	1877.86	11	10	12
AVADTRDQADGSRASVDSGSSEEQGG	Human milk	Polymeric immunoglobulin receptor	P01833	2552.11	5	4	4
AVADTRDQADGSRASVDSGSSEEQGGSS	Human milk	Polymeric immunoglobulin receptor	P01833	2726.17	22	23	23
AVADTRDQADGSRASVDSGSSEEQGGSSR	Human milk	Polymeric immunoglobulin receptor	P01833	2882.27	13	12	11
AVADTRDQADGSRASVDSGSSEEQGGSSRA	Human milk	Polymeric immunoglobulin receptor	P01833	2953.31	24	24	24
AVADTRDQADGSRASVDSGSSEEQGGSSRAL	Human milk	Polymeric immunoglobulin receptor	P01833	3066.4	14	11	14
AVADTRDQADGSRASVDSGSSEEQGGSSRALV	Human milk	Polymeric immunoglobulin receptor	P01833	3165.46	18	18	16
AVADTRDQADGSRASVDSGSSEEQGGSSRALVS	Human milk	Polymeric immunoglobulin receptor	P01833	3252.5	4	6	7
AVADTRDQADGSRASVDSGSSEEQGGSSRALVST	Human milk	Polymeric immunoglobulin receptor	P01833	3353.54	24	24	24
AVADTRDQADGSRASVDSGSSEEQGGSSRALVSTL	Human milk	Polymeric immunoglobulin receptor	P01833	3466.63	4	2	2
AVADTRDQADGSRASVDSGSSEEQGGSSRALVSTLV	Human milk	Polymeric immunoglobulin receptor	P01833	3565.7	12	11	11
AVADTRDQADGSRASVDSGSSEEQGGSSRALVSTLVP	Human milk	Polymeric immunoglobulin receptor	P01833	3662.75	24	24	23
AVADTRDQADGSRASVDSGSSEEQGGSSRALVSTLVPL	Human milk	Polymeric immunoglobulin receptor	P01833	7631.63	24	23	24
AVADTRDQADGSRASVDSGSSEEQGGSSRALVSTLVPLG	Human milk	Polymeric immunoglobulin receptor	P01833	3832.85	24	24	24
AVADTRDQADGSRASVDSGSSEEQGGSSRALVSTLVPLGLV	Human milk	Polymeric immunoglobulin receptor	P01833	4045.01	23	20	22
AVADTRDQADGSRASVDSGSSEEQGGSSRALVSTLVPLGLVL	Human milk	Polymeric immunoglobulin receptor	P01833	4158.09	8	11	14
AVDPQPSVVTRVV	Human milk	Perilipin_2	Q99541	1366.77	3	2	2
AVDVTLDPDTAHPHLF	Bovine milk;Human milk	Butyrophilin subfamily 1 member A1	Q13410	1747.86	20	22	24
AVDVTLDPDTAHPHLFL	Bovine milk;Human milk	Butyrophilin subfamily 1 member A1	Q13410	1860.95	5	4	5
AVDVTLDPDTAHPHLFLYEDSK	Bovine milk;Human milk	Butyrophilin subfamily 1 member A1	Q13410	2483.21	17	19	18
AVDVTLDPDTAHPHLFLYEDSKSVRLE	Bovine milk;Human milk	Butyrophilin subfamily 1 member A1	Q13410	3067.54	4	4	8
AVPVQALLLNQELLLNPT	Human milk	Beta_casein	P05814	1946.13	1	1	1
AVPVQALLLNQELLLNPTHQIYPVTQPLAPVHNPIS	Human milk	Beta_casein	P05814	3938.19	9	9	12
AVPVQALLLNQELLLNPTHQIYPVTQPLAPVHNPISV	Human milk	Beta_casein	P05814	4037.26	19	19	18
AVSEHQLL	Bovine milk;Human milk	Parathyroid hormone_related protein	P58073	896.484	4	2	3
AVSEHQLLHDKGKSIQDLR	Bovine milk;Human milk	Parathyroid hormone_related protein	P58073	2174.17	13	10	12
AVVLPVPQPEIMEVPK	Human milk	Beta_casein	P05814	1745.99	15	9	14
AVVLPVPQPEIMEVPKA	Human milk	Beta_casein	P05814	1817.02	4	4	4
AVVLPVPQPEIMEVPKAKDTVY	Human milk	Beta_casein	P05814	2423.33	7	2	4
AVVLPVPQPEIMEVPKAKDTVYT	Human milk	Beta_casein	P05814	5064.74	23	22	22
AVVLPVPQPEIMEVPKAKDTVYTK	Human milk	Beta_casein	P05814	2652.47	23	23	23
AVVLPVPQPEIMEVPKAKDTVYTKG	Human milk	Beta_casein	P05814	5434.97	19	17	16
AVVLPVPQPEIMEVPKAKDTVYTKGR	Human milk	Beta_casein	P05814	2865.59	4	6	9
AVVLPVPQPEIMEVPKAKDTVYTKGRVM	Human milk	Beta_casein	P05814	3095.7	1	1	1
AVVLPVPQPEIMEVPKAKDTVYTKGRVMP	Human milk	Beta_casein	P05814	3192.75	4	7	7
CAEQFCRL	Human milk	Alpha_S1_casein	P47710	1083.47	4	6	4
CAEQFCRLN	Human milk	Alpha_S1_casein	P47710	1197.51	18	18	16
CAEQFCRLNEY	Human milk	Alpha_S1_casein	P47710	1489.62	1	0	0
CAEQFCRLNEYNQL	Human milk	Alpha_S1_casein	P47710	1844.81	4	6	4
CAEQFCRLNEYNQLQ	Human milk	Alpha_S1_casein	P47710	1972.86	7	6	5
CAEQFCRLNEYNQLQLQA	Human milk	Alpha_S1_casein	P47710	2285.04	5	6	6
CAEQFCRLNEYNQLQLQAAHAQE	Human milk	Alpha_S1_casein	P47710	2821.28	5	6	5
CAEQFCRLNEYNQLQLQAAHAQEQI	Human milk	Alpha_S1_casein	P47710	3062.42	13	10	10
CAEQFCRLNEYNQLQLQAAHAQEQIR	Human milk	Alpha_S1_casein	P47710	3218.52	20	19	20
CAEQFCRLNEYNQLQLQAAHAQEQIRR	Human milk	Alpha_S1_casein	P47710	3374.62	18	17	18
CAKKILDIKGIDYWLAHKALCTEKLEQWLCEKL	Human milk	Alpha_lactalbumin	P00709	4074.14	4	3	5
CAVGEQELRKC	Human milk	Lactotransferrin	P02788	1349.63	4	2	4
CAVGEQELRKCN	Human milk	Lactotransferrin	P02788	1463.67	6	4	5
CDDYRLC	Human milk	Matrix Gla protein	P08493	1001.38	22	21	21
CDDYRLCE	Human milk	Matrix Gla protein	P08493	1130.42	12	15	13
CDISCDKF	Human milk	Alpha_lactalbumin	P00709	1044.41	2	1	4
CDISCDKFLD	Human milk	Alpha_lactalbumin	P00709	1272.52	6	7	10
CPIADGPERVTVIA	Human milk	Butyrophilin subfamily 1 member A1	Q13410	1497.77	2	5	7
CSTSPLLEACEFLRK	Human milk	Lactotransferrin	P02788	1810.88	6	5	7
CTEKLEQWLCEKL	Human milk	Alpha_lactalbumin	P00709	1736.83	22	20	21
CTMFHTSGYDTQAIVE	Human milk	Alpha_lactalbumin	P00709	1859.79	8	7	9
DAAPDEKVLDSGFREIENK	Human milk	Polymeric immunoglobulin receptor	P01833	2133.05	24	24	24
DAAPDEKVLDSGFREIENKAIQDPR	Human milk	Polymeric immunoglobulin receptor	P01833	2813.41	13	14	10
DADTLHSKLIPT	Human milk	Butyrophilin subfamily 1 member A1	Q13410	1310.7	4	6	7
DADTLHSKLIPTQ	Human milk	Butyrophilin subfamily 1 member A1	Q13410	1438.75	3	5	6
DADTLHSKLIPTQPSQG	Human milk	Butyrophilin subfamily 1 member A1	Q13410	1807.92	14	19	21
DADTLHSKLIPTQPSQGAP	Human milk	Butyrophilin subfamily 1 member A1	Q13410	1976.01	24	23	23
DAHKSEVAHRFKD	Human milk	Serum albumin	P02768	1539.77	7	4	4
DAQSAPLRVY	Bovine milk	Beta_lactoglobulin	P02754	1119.58	17	16	21
DATRGAVQSGVDKTKSVV	Human milk	Perilipin_3	O60664	1817.97	2	2	1
DAVATWLNPDPSQK	Human milk	Osteopontin	P10451	1541.76	9	8	10
DAVATWLNPDPSQKQ	Human milk	Osteopontin	P10451	1669.82	4	3	2
DAVTTTVTGAKDSVASTITGVMDK	Human milk	Perilipin_2	Q99541	2368.19	5	6	3
DAVTTTVTGAKDSVASTITGVMDKTK	Human milk	Perilipin_2	Q99541	2597.33	0	1	1
DDDIAALVVDNGSGMCKA	Bovine milk;Human milk	Actin, cytoplasmic 1	P60712	1892.84	3	4	1
DDDIAALVVDNGSGMCKAGF	Bovine milk;Human milk	Actin, cytoplasmic 1	P60712	2112.92	6	1	3
DDDIAALVVDNGSGMCKAGFAGDDAPR	Bovine milk;Human milk	Actin, cytoplasmic 1	P60712	2779.23	15	17	16
DDDIAALVVDNGSGMCKAGFAGDDAPRAVFPSIVGRPRHQGV	Bovine milk;Human milk	Actin, cytoplasmic 1	P60712	8776.24	8	6	6
DDDIAALVVDNGSGMCKAGFAGDDAPRAVFPSIVGRPRHQGVMV	Bovine milk;Human milk	Actin, cytoplasmic 1	P60712	4610.23	3	7	5
DDDITDDIMCAKKI	Human milk	Alpha_lactalbumin	P00709	1652.75	2	1	2
DDITDDIMCAKKI	Human milk	Alpha_lactalbumin	P00709	1537.72	9	7	10
DDITDDIMCAKKILDIKGIDYWLAHKALCTEKLEQWLCEKL	Human milk	Alpha_lactalbumin	P00709	4992.5	3	4	5
DDPDAPLQPVTPLQ	Human milk	Complement C4_B	P0C0L5	1505.75	19	18	14
DDPDAPLQPVTPLQL	Human milk	Complement C4_B	P0C0L5	1618.83	8	10	9
DDPDAPLQPVTPLQLFEGR	Human milk	Complement C4_B	P0C0L5	2108.07	10	10	11
DDPDAPLQPVTPLQLFEGRRN	Human milk	Complement C4_B	P0C0L5	2378.21	24	22	23
DDQSAETHSHKQSRLY	Human milk	Osteopontin	P10451	1901.87	12	10	11
DDQSAETHSHKQSRLYK	Human milk	Osteopontin	P10451	2029.97	2	1	2
DDRNEPVLRL	Bovine milk;Human milk	Mucin_15	Q8MI01	1226.65	4	3	2
DEAGSEADHEGTHSTKRGHA	Human milk	Fibrinogen alpha chain	P02671	2091.91	3	3	4
DEAGSEADHEGTHSTKRGHAKSRPV	Human milk	Fibrinogen alpha chain	P02671	2659.26	4	1	3
DEHQDKIYP	Human milk	Beta_casein	P05814	1144.53	22	21	21
DEHQDKIYPSFQPQPLI	Human milk	Beta_casein	P05814	2055.02	11	16	15
DEHQDKIYPSFQPQPLIYP	Human milk	Beta_casein	P05814	2315.13	8	7	10
DEHQDKIYPSFQPQPLIYPFVEPIPYGFLP	Human milk	Beta_casein	P05814	3574.79	3	0	0
DEHQDKIYPSFQPQPLIYPFVEPIPYGFLPQNILP	Human milk	Beta_casein	P05814	4140.12	3	7	6
DEHQDKIYPSFQPQPLIYPFVEPIPYGFLPQNILPL	Human milk	Beta_casein	P05814	4253.2	1	1	3
DEHQDKIYPSFQPQPLIYPFVEPIPYGFLPQNILPLAQPA	Human milk	Beta_casein	P05814	4620.39	1	1	0
DELFQDRFFTREPQDTYHYLPFSLPHR	Human milk	Clusterin	P10909	3454.66	2	2	2
DEPPQSPWDRVKDLATVYVDVLK	Human milk	Apolipoprotein A_I	P02647	2670.38	4	2	5
DESGPSIVHRKCF	Bovine milk;Human milk	Actin, cytoplasmic 1	P60712	1531.73	5	8	5
DESSKPNMIDAATLK	Human milk	Fibrinogen gamma chain	P02679	1619.79	14	14	13
DGAQIPRDPSQQELPR	Human milk	Fatty acid synthase	P49327	1806.91	4	5	4
DGGFIYEAGLAPYK	Human milk	Lactotransferrin	P02788	1500.74	2	3	4
DGGFIYEAGLAPYKL	Human milk	Lactotransferrin	P02788	1613.82	4	5	1
DGGFIYEAGLAPYKLRP	Human milk	Lactotransferrin	P02788	1866.97	3	2	1
DGGFIYEAGLAPYKLRPV	Human milk	Lactotransferrin	P02788	1966.04	16	11	13
DGGFIYEAGLAPYKLRPVAA	Human milk	Lactotransferrin	P02788	2108.12	4	2	3
DGGFIYEAGLAPYKLRPVAAEV	Human milk	Lactotransferrin	P02788	2336.23	8	4	3
DGGFIYEAGLAPYKLRPVAAEVY	Human milk	Lactotransferrin	P02788	2499.29	3	2	1
DGLLENQTPEFFQDVCKPK	Human milk	Fatty acid synthase	P49327	2265.09	7	7	6
DGPERVTVIANAQDL	Human milk	Butyrophilin subfamily 1 member A1	Q13410	1597.82	2	2	1
DGPERVTVIANAQDLS	Human milk	Butyrophilin subfamily 1 member A1	Q13410	1684.85	24	24	24
DGPERVTVIANAQDLSK	Human milk	Butyrophilin subfamily 1 member A1	Q13410	1812.95	11	12	19
DGREQEAEQMPEY	Human milk	Butyrophilin subfamily 1 member A1	Q13410	1581.65	18	16	18
DGREQEAEQMPEYR	Human milk	Butyrophilin subfamily 1 member A1	Q13410	3491.49	24	23	22
DGREQEAEQMPEYRG	Human milk	Butyrophilin subfamily 1 member A1	Q13410	1794.77	23	24	22
DGREQEAEQMPEYRGR	Human milk	Butyrophilin subfamily 1 member A1	Q13410	3917.74	24	24	24
DGREQEAEQMPEYRGRATLVQDGIAKG	Human milk	Butyrophilin subfamily 1 member A1	Q13410	3004.45	11	8	7
DGREQEAEQMPEYRGRATLVQDGIAKGR	Human milk	Butyrophilin subfamily 1 member A1	Q13410	3160.56	18	20	18
DGREQEAEQMPEYRGRATLVQDGIAKGRVAL	Human milk	Butyrophilin subfamily 1 member A1	Q13410	3443.74	10	10	10
DGRGDSVVYGL	Human milk	Osteopontin	P10451	1137.55	14	16	15
DGRGDSVVYGLR	Human milk	Osteopontin	P10451	1293.65	5	1	7
DGRGDSVVYGLRS	Human milk	Osteopontin	P10451	1380.69	1	2	2
DGRGDSVVYGLRSKS	Human milk	Osteopontin	P10451	1595.81	1	1	0
DGRLQVVDQPLPV	Human milk	Fatty acid synthase	P49327	1435.79	6	6	7
DGSRASVDSGSSEEQGGSSRA	Human milk	Polymeric immunoglobulin receptor	P01833	2025.87	4	7	5
DGSRASVDSGSSEEQGGSSRALV	Human milk	Polymeric immunoglobulin receptor	P01833	2238.02	1	0	0
DGSRASVDSGSSEEQGGSSRALVST	Human milk	Polymeric immunoglobulin receptor	P01833	2426.1	13	15	17
DGSRASVDSGSSEEQGGSSRALVSTL	Human milk	Polymeric immunoglobulin receptor	P01833	2539.19	0	0	1
DGSRASVDSGSSEEQGGSSRALVSTLVPL	Human milk	Polymeric immunoglobulin receptor	P01833	2848.39	18	18	17
DGSRASVDSGSSEEQGGSSRALVSTLVPLG	Human milk	Polymeric immunoglobulin receptor	P01833	2905.41	24	24	24
DGSYEEALVHL	Human milk	Butyrophilin subfamily 1 member A1	Q13410	1232.58	10	9	11
DGSYEEALVHLK	Human milk	Butyrophilin subfamily 1 member A1	Q13410	1360.67	23	22	22
DHFSRASSIIDELF	Human milk	Clusterin	P10909	1636.8	1	1	2
DIFKGIPFA	Bovine milk;Human milk	Bile salt_activated lipase	P19835	1007.56	7	4	2
DIFKGIPFAAPT	Human milk	Bile salt_activated lipase	P19835	1276.69	6	7	6
DIMCAKKILDIKGIDYW	Human milk	Alpha_lactalbumin	P00709	2082.08	3	3	5
DIMCAKKILDIKGIDYWLAH	Human milk	Alpha_lactalbumin	P00709	2403.26	0	0	2
DIMCAKKILDIKGIDYWLAHKA	Human milk	Alpha_lactalbumin	P00709	2602.39	3	6	3
DIMCAKKILDIKGIDYWLAHKALC	Human milk	Alpha_lactalbumin	P00709	2875.5	3	5	6
DIMCAKKILDIKGIDYWLAHKALCTE	Human milk	Alpha_lactalbumin	P00709	3105.59	3	4	4
DIMCAKKILDIKGIDYWLAHKALCTEKLEQW	Human milk	Alpha_lactalbumin	P00709	3789.95	0	0	1
DIMCAKKILDIKGIDYWLAHKALCTEKLEQWLCEKL	Human milk	Alpha_lactalbumin	P00709	4433.29	5	5	5
DIQYPDATDEDITSH	Human milk	Osteopontin	P10451	1719.73	23	22	23
DIQYPDATDEDITSHMESEELNGAYK	Human milk	Osteopontin	P10451	9009.8	22	20	19
DIRKDLYANTVLSGGTTMYPGIADRMQKEI	Bovine milk;Human milk	Actin, cytoplasmic 1	P60712	3356.7	2	1	2
DISKEIPLSPMGEDS	Bovine milk;Human milk	Butyrophilin subfamily 1 member A1	Q13410	1617.77	2	3	3
DISNPTAHENY	Human milk	Alpha_S1_casein	P47710	1260.55	2	3	3
DISNPTAHENYE	Human milk	Alpha_S1_casein	P47710	1389.59	10	14	14
DISNPTAHENYEKNNV	Human milk	Alpha_S1_casein	P47710	1844.84	3	2	2
DISNPTAHENYEKNNVMLQW	Human milk	Alpha_S1_casein	P47710	2403.1	20	20	21
DITDDIMCAKKILDIKGIDYWLAHKALCTEKLEQWLCEKL	Human milk	Alpha_lactalbumin	P00709	4877.47	15	13	12
DKETCFAEEGKKLVAASQAALGL	Human milk	Serum albumin	P02768	2436.24	4	5	5
DKIYPSFQPQPL	Human milk	Beta_casein	P05814	1432.75	0	0	1
DKIYPSFQPQPLI	Human milk	Beta_casein	P05814	1545.83	1	2	1
DKIYPSFQPQPLIYP	Human milk	Beta_casein	P05814	1805.95	15	14	12
DKIYPSFQPQPLIYPF	Human milk	Beta_casein	P05814	1953.02	3	4	4
DKIYPSFQPQPLIYPFVEPIPYGFLPQ	Human milk	Beta_casein	P05814	3193.66	1	0	0
DKTEIPTINT	Bovine milk	Kappa_casein	P02668	1131.59	5	4	5
DLENLHLPLP	Human milk	Beta_casein	P05814	1160.63	11	12	9
DLENLHLPLPLLQPL	Human milk	Beta_casein	P05814	1724.99	2	0	1
DLENLHLPLPLLQPLM	Human milk	Beta_casein	P05814	1856.04	2	2	2
DLENLHLPLPLLQPLMQ	Human milk	Beta_casein	P05814	1984.09	7	8	7
DLENLHLPLPLLQPLMQQVPQPIPQT	Human milk	Beta_casein	P05814	5961.25	14	15	14
DLENLHLPLPLLQPLMQQVPQPIPQTLALPPQP	Human milk	Beta_casein	P05814	3689.05	0	0	1
DLENLHLPLPLLQPLMQQVPQPIPQTLALPPQPLWSVP	Human milk	Beta_casein	P05814	4271.37	1	1	1
DLENLHLPLPLLQPLMQQVPQPIPQTLALPPQPLWSVPQP	Human milk	Beta_casein	P05814	4496.48	8	4	6
DLLIQKTIKKQVVLEEGTIAF	Human milk	Platelet glycoprotein 4	P16671	2386.4	2	1	1
DLMSSAYLSTKDQYPYLK	Human milk	Perilipin_2	Q99541	2123.04	5	6	9
DLNAPSDWDSRGKDS	Human milk	Osteopontin	P10451	1662.74	12	12	11
DLRQGLLPVLE	Human milk	Apolipoprotein A_I	P02647	1252.73	3	4	2
DLSKEIPLSPMG	Bovine milk;Human milk	Butyrophilin subfamily 1 member A1	Q13410	1286.67	6	7	10
DLSKEIPLSPMGEDSAPR	Human milk	Butyrophilin subfamily 1 member A1	Q13410	1941.96	2	1	1
DLSKEIPLSPMGEDSAPRDADTLH	Human milk	Butyrophilin subfamily 1 member A1	Q13410	2594.24	5	10	9
DLVQKPSYYVRLG	Human milk	Perilipin_2	Q99541	1537.84	16	20	23
DLVQKPSYYVRLGSLST	Human milk	Perilipin_2	Q99541	1926.03	3	2	3
DPDAPLQPVTPLQL	Human milk	Complement C4_B	P0C0L5	1503.81	17	18	15
DPDAPLQPVTPLQLFEGRRN	Human milk	Complement C4_B	P0C0L5	2263.18	17	15	16
DPDTAHPHLF	Bovine milk;Human milk	Butyrophilin subfamily 1 member A1	Q13410	1149.53	20	21	24
DPITVTVPVEVSR	Human milk	Clusterin	P10909	1411.78	3	3	7
DPQIPKL	Human milk	Beta_casein	P05814	810.472	19	22	22
DPQIPKLTDL	Human milk	Beta_casein	P05814	1139.63	12	7	14
DPQIPKLTDLENLH	Human milk	Beta_casein	P05814	1632.86	9	8	10
DPQIPKLTDLENLHLP	Human milk	Beta_casein	P05814	1843	19	14	17
DPQIPKLTDLENLHLPLP	Human milk	Beta_casein	P05814	2053.13	15	17	17
DPQIPKLTDLENLHLPLPL	Human milk	Beta_casein	P05814	2166.22	3	3	1
DPQIPKLTDLENLHLPLPLLQP	Human milk	Beta_casein	P05814	2504.41	12	12	7
DPQIPKLTDLENLHLPLPLLQPL	Human milk	Beta_casein	P05814	2617.5	3	2	3
DPQIPKLTDLENLHLPLPLLQPLM	Human milk	Beta_casein	P05814	2748.54	3	2	2
DPQPSVVTR	Human milk	Perilipin_2	Q99541	998.527	10	10	14
DPQPSVVTRVVN	Human milk	Perilipin_2	Q99541	1310.71	7	16	15
DPRLFAEEKAVAD	Human milk	Polymeric immunoglobulin receptor	P01833	1460.74	19	20	18
DPRLFAEEKAVADTR	Human milk	Polymeric immunoglobulin receptor	P01833	1717.89	24	23	24
DPRLFAEEKAVADTRDQ	Human milk	Polymeric immunoglobulin receptor	P01833	1960.97	24	22	24
DPRLFAEEKAVADTRDQA	Human milk	Polymeric immunoglobulin receptor	P01833	2032.01	1	2	1
DPRLFAEEKAVADTRDQADGSR	Human milk	Polymeric immunoglobulin receptor	P01833	2447.19	17	18	18
DPSKPSSNVAGVVII	Human milk	Macrophage mannose receptor 1	P22897	1482.82	24	24	24
DPSKPSSNVAGVVIIV	Human milk	Macrophage mannose receptor 1	P22897	1581.88	24	24	24
DPSKPSSNVAGVVIIVI	Human milk	Macrophage mannose receptor 1	P22897	1694.97	24	24	24
DQAANEWGRSGKDPNHFRPA	Bovine milk;Human milk	Serum amyloid A protein	Q56J78	2253.05	2	2	1
DQADGSRASVDSGSSEEQGGSSR	Human milk	Polymeric immunoglobulin receptor	P01833	2268.96	17	20	21
DQADGSRASVDSGSSEEQGGSSRA	Human milk	Polymeric immunoglobulin receptor	P01833	2339.99	23	23	24
DQADGSRASVDSGSSEEQGGSSRAL	Human milk	Polymeric immunoglobulin receptor	P01833	2453.08	7	8	7
DQADGSRASVDSGSSEEQGGSSRALV	Human milk	Polymeric immunoglobulin receptor	P01833	2552.15	12	13	13
DQADGSRASVDSGSSEEQGGSSRALVS	Human milk	Polymeric immunoglobulin receptor	P01833	2639.18	1	3	6
DQADGSRASVDSGSSEEQGGSSRALVST	Human milk	Polymeric immunoglobulin receptor	P01833	2740.23	24	24	24
DQADGSRASVDSGSSEEQGGSSRALVSTL	Human milk	Polymeric immunoglobulin receptor	P01833	2853.31	5	6	7
DQADGSRASVDSGSSEEQGGSSRALVSTLV	Human milk	Polymeric immunoglobulin receptor	P01833	2952.38	15	13	15
DQADGSRASVDSGSSEEQGGSSRALVSTLVP	Human milk	Polymeric immunoglobulin receptor	P01833	3049.43	24	24	23
DQADGSRASVDSGSSEEQGGSSRALVSTLVPL	Human milk	Polymeric immunoglobulin receptor	P01833	3162.51	24	24	24
DQADGSRASVDSGSSEEQGGSSRALVSTLVPLG	Human milk	Polymeric immunoglobulin receptor	P01833	3219.54	24	24	24
DQADGSRASVDSGSSEEQGGSSRALVSTLVPLGLV	Human milk	Polymeric immunoglobulin receptor	P01833	3431.69	15	17	17
DQADGSRASVDSGSSEEQGGSSRALVSTLVPLGLVL	Human milk	Polymeric immunoglobulin receptor	P01833	3544.77	6	0	4
DQQQGEDEHQDKIYPSFQPQPLIYP	Human milk	Beta_casein	P05814	3000.4	4	5	3
DQQQGEDEHQDKIYPSFQPQPLIYPFVEPIPYGFLPQNILPL	Human milk	Beta_casein	P05814	4938.47	1	1	2
DQRRDFIDIESKF	Human milk	Lipoprotein lipase	P06858	1668.83	4	4	3
DQSAETHSHKQSRLY	Human milk	Osteopontin	P10451	3653.66	11	11	13
DQTVSDNELQEMSNQGSKYVNK	Human milk	Clusterin	P10909	2514.14	5	3	5
DQTVSDNELQEMSNQGSKYVNKEIQNAVNGVK	Human milk	Clusterin	P10909	3566.7	5	6	4
DQTVSDNELQEMSNQGSKYVNKEIQNAVNGVKQIK	Human milk	Clusterin	P10909	3935.94	19	17	17
DQVPDTESETRILLQ	Human milk	Complement C3	P01024	1743.88	1	2	2
DRFFTREPQD	Human milk	Clusterin	P10909	1310.61	2	1	1
DRFFTREPQDTYHYLPF	Human milk	Clusterin	P10909	2232.05	2	2	1
DRIEERLPILN	Human milk	Perilipin_2	Q99541	1367.76	20	23	23
DRSPYEKVSAGNGGSS	Human milk	Mucin_1	P15941	1610.74	6	6	8
DRSPYEKVSAGNGGSSL	Human milk	Mucin_1	P15941	1723.82	7	14	17
DRSPYEKVSAGNGGSSLS	Human milk	Mucin_1	P15941	1810.86	18	21	20
DRSPYEKVSAGNGGSSLSY	Human milk	Mucin_1	P15941	1973.92	24	23	24
DSAPRDADTLHSKLIPTQ	Human milk	Butyrophilin subfamily 1 member A1	Q13410	1965	2	2	2
DSAPRDADTLHSKLIPTQPSQGAP	Human milk	Butyrophilin subfamily 1 member A1	Q13410	2502.26	1	2	2
DSAVPTHWEPYTTENSGYLEITK	Human milk	Bile salt_activated lipase	P19835	2638.23	8	8	7
DSAVPTHWEPYTTENSGYLEITKK	Human milk	Bile salt_activated lipase	P19835	2766.33	11	12	9
DSAVPTHWEPYTTENSGYLEITKKMGSSSM	Human milk	Bile salt_activated lipase	P19835	3346.52	6	3	8
DSDPITVTVPVEVSR	Human milk	Clusterin	P10909	1613.84	2	3	4
DSDPITVTVPVEVSRK	Human milk	Clusterin	P10909	1741.93	6	9	6
DSDPITVTVPVEVSRKNP	Human milk	Clusterin	P10909	1953.03	16	16	18
DSGDGVTHTVPIYEGY	Bovine milk;Human milk	Actin, cytoplasmic 1	P60712	1709.77	2	2	1
DSGEGDFLAEGGGVR	Human milk	Fibrinogen alpha chain	P02671	1465.66	22	23	23
DSGFREIENKAIQ	Human milk	Polymeric immunoglobulin receptor	P01833	1506.75	0	0	1
DSGFREIENKAIQDPR	Human milk	Polymeric immunoglobulin receptor	P01833	1874.94	7	7	7
DSGFREIENKAIQDPRLFAEEK	Human milk	Polymeric immunoglobulin receptor	P01833	2592.31	2	3	3
DSGRDYVSQFEGSALGK	Human milk	Apolipoprotein A_I	P02647	1815.85	4	4	4
DSGRDYVSQFEGSALGKQLNL	Human milk	Apolipoprotein A_I	P02647	2284.12	5	5	6
DSGRDYVSQFEGSALGKQLNLK	Human milk	Apolipoprotein A_I	P02647	2412.22	12	12	10
DSGSSEEKQLYNKYPDA	Human milk	Osteopontin	P10451	1930.87	2	0	0
DSGSSEEKQLYNKYPDAVAT	Human milk	Osteopontin	P10451	2202.02	3	2	3
DSGSSEEQGGSSRALV	Human milk	Polymeric immunoglobulin receptor	P01833	1565.7	23	22	23
DSGSSEEQGGSSRALVS	Human milk	Polymeric immunoglobulin receptor	P01833	1652.74	3	8	8
DSGSSEEQGGSSRALVST	Human milk	Polymeric immunoglobulin receptor	P01833	1753.78	23	22	23
DSGSSEEQGGSSRALVSTL	Human milk	Polymeric immunoglobulin receptor	P01833	1866.87	15	15	16
DSGSSEEQGGSSRALVSTLV	Human milk	Polymeric immunoglobulin receptor	P01833	1965.94	10	9	12
DSGSSEEQGGSSRALVSTLVP	Human milk	Polymeric immunoglobulin receptor	P01833	2062.99	24	24	24
DSGSSEEQGGSSRALVSTLVPL	Human milk	Polymeric immunoglobulin receptor	P01833	2176.07	24	23	23
DSGSSEEQGGSSRALVSTLVPLG	Human milk	Polymeric immunoglobulin receptor	P01833	2233.09	24	24	24
DSHSLTTNIMEILR	Human milk	Fibrinogen alpha chain	P02671	3275.65	18	14	17
DSHSLTTNIMEILRGDFSSANNR	Human milk	Fibrinogen alpha chain	P02671	2594.23	8	7	6
DSVDIFK	Human milk	Bile salt_activated lipase	P19835	823.42	12	15	15
DSVVYGLRSK	Human milk	Osteopontin	P10451	1123.61	0	2	2
DTGAALLAESRAEKNRL	Human milk	Sulfhydryl oxidase 1	O00391	1814.97	24	21	20
DTGAALLAESRAEKNRLWGPLEV	Human milk	Sulfhydryl oxidase 1	O00391	2496.32	12	10	9
DTGAALLAESRAEKNRLWGPLEVR	Human milk	Sulfhydryl oxidase 1	O00391	2652.42	19	20	20
DTGAALLAESRAEKNRLWGPLEVRRVG	Human milk	Sulfhydryl oxidase 1	O00391	2964.61	16	13	15
DTLGNTQIKQ	Human milk	Fibroblast growth factor_binding protein 1	Q14512	1117.58	13	12	12
DTLHSKLIPT	Human milk	Butyrophilin subfamily 1 member A1	Q13410	1124.63	3	4	4
DTLHSKLIPTQ	Human milk	Butyrophilin subfamily 1 member A1	Q13410	1252.69	3	3	4
DTRDQADGSRASVDSGSSEEQGGSSRA	Human milk	Polymeric immunoglobulin receptor	P01833	2712.17	21	23	22
DTRDQADGSRASVDSGSSEEQGGSSRAL	Human milk	Polymeric immunoglobulin receptor	P01833	2825.25	0	0	1
DTRDQADGSRASVDSGSSEEQGGSSRALVST	Human milk	Polymeric immunoglobulin receptor	P01833	3112.4	0	4	6
DTRDQADGSRASVDSGSSEEQGGSSRALVSTLVPL	Human milk	Polymeric immunoglobulin receptor	P01833	3534.69	9	13	11
DTRDQADGSRASVDSGSSEEQGGSSRALVSTLVPLG	Human milk	Polymeric immunoglobulin receptor	P01833	3591.71	22	24	24
DTRKMDPSKPSSNVAG	Human milk	Macrophage mannose receptor 1	P22897	1689.82	16	21	18
DTRKMDPSKPSSNVAGVVIIV	Human milk	Macrophage mannose receptor 1	P22897	2213.2	12	13	12
DTRKMDPSKPSSNVAGVVIIVI	Human milk	Macrophage mannose receptor 1	P22897	2326.28	8	10	9
DTVYTKGR	Human milk	Beta_casein	P05814	939.489	9	9	9
DTVYTKGRV	Human milk	Beta_casein	P05814	1038.56	4	5	6
DTVYTKGRVMP	Human milk	Beta_casein	P05814	1266.65	13	12	14
DTVYTKGRVMPV	Human milk	Beta_casein	P05814	1365.72	10	11	9
DTVYTKGRVMPVL	Human milk	Beta_casein	P05814	2973.6	24	24	24
DTVYTKGRVMPVLK	Human milk	Beta_casein	P05814	3229.79	24	23	23
DTVYTKGRVMPVLKSPTIP	Human milk	Beta_casein	P05814	4220.33	24	24	24
DTVYTKGRVMPVLKSPTIPF	Human milk	Beta_casein	P05814	4514.47	14	12	11
DTVYTKGRVMPVLKSPTIPFFD	Human milk	Beta_casein	P05814	5038.66	20	17	18
DTVYTKGRVMPVLKSPTIPFFDPQIP	Human milk	Beta_casein	P05814	5909.15	17	17	15
DTVYTKGRVMPVLKSPTIPFFDPQIPK	Human milk	Beta_casein	P05814	6165.34	17	17	15
DTVYTKGRVMPVLKSPTIPFFDPQIPKL	Human milk	Beta_casein	P05814	3187.76	2	0	2
DTVYTKGRVMPVLKSPTIPFFDPQIPKLTD	Human milk	Beta_casein	P05814	3403.83	13	13	12
DTVYTKGRVMPVLKSPTIPFFDPQIPKLTDLEN	Human milk	Beta_casein	P05814	3760	4	2	2
DTYHPMSEYPTYHTHG	Human milk	Mucin_1	P15941	1935.8	1	1	0
DVFLGMFLYEYAR	Human milk	Serum albumin	P02768	1639.78	5	6	12
DVGSNKGAIIG	Human milk	Amyloid beta A4 protein	P05067	1030.55	20	19	21
DVIDSQELSKVS	Human milk	Osteopontin	P10451	1319.67	4	4	6
DVIDSQELSKVSREF	Human milk	Osteopontin	P10451	1751.88	0	1	0
DVSLAKADAAPDEKVLDSGF	Human milk	Polymeric immunoglobulin receptor	P01833	2048.02	17	17	15
DVSLAKADAAPDEKVLDSGFR	Human milk	Polymeric immunoglobulin receptor	P01833	2204.12	18	18	18
DVSLAKADAAPDEKVLDSGFREIEN	Human milk	Polymeric immunoglobulin receptor	P01833	2689.33	5	4	6
DVSLAKADAAPDEKVLDSGFREIENK	Human milk	Polymeric immunoglobulin receptor	P01833	2817.43	22	20	22
DVSLAKADAAPDEKVLDSGFREIENKAIQDPR	Human milk	Polymeric immunoglobulin receptor	P01833	3497.79	18	16	17
DVSLAKADAAPDEKVLDSGFREIENKAIQDPRLFAEEK	Human milk	Polymeric immunoglobulin receptor	P01833	4215.16	7	4	3
DVSLAKADAAPDEKVLDSGFREIENKAIQDPRLFAEEKAVADTR	Human milk	Polymeric immunoglobulin receptor	P01833	4828.48	3	3	4
DVTLDPDTAHPHLF	Bovine milk;Human milk	Butyrophilin subfamily 1 member A1	Q13410	1577.76	21	24	22
DVTLDPDTAHPHLFLY	Bovine milk;Human milk	Butyrophilin subfamily 1 member A1	Q13410	1853.91	3	5	9
DVYTESWAQDPSQENK	Human milk	Bile salt_activated lipase	P19835	1896.82	11	12	13
DYAGALIRPLT	Human milk	Cell death activator CIDE_A	O60543	1189.66	1	3	4
DYAGALIRPLTFMGSQ	Human milk	Cell death activator CIDE_A	O60543	1739.88	1	1	1
DYIAGTNNMDGHIF	Human milk	Bile salt_activated lipase	P19835	1583.68	4	5	5
EACDDYRLCERY	Human milk	Matrix Gla protein	P08493	1649.67	1	1	1
EAEQMPEYR	Human milk	Butyrophilin subfamily 1 member A1	Q13410	1152.5	12	13	12
EAGVSDMKLGDQGPPEEAEDRFSMPLIIT	Human milk	Podocalyxin	O00592	3132.49	16	12	12
EAKKVEGFDLVQKPSYYVRLG	Human milk	Perilipin_2	Q99541	2426.31	5	9	6
EAQMPAVIRF	Human milk	Bile salt_activated lipase	P19835	1161.61	9	9	10
EAVDATRGAVQSGVDKTKSVVTGGVQ	Human milk	Perilipin_3	O60664	2559.34	14	20	19
EAVDATRGAVQSGVDKTKSVVTGGVQSVMGSRLG	Human milk	Perilipin_3	O60664	3346.74	5	11	10
EDEHQDKIYPSFQPQP	Human milk	Beta_casein	P05814	1957.89	8	9	3
EDFYKLVSEFTITKGLR	Human milk	Bile salt_activated lipase	P19835	2046.09	7	8	5
EDITSHME	Human milk	Osteopontin	P10451	961.393	11	19	16
EDITSHMESEELNGAY	Human milk	Osteopontin	P10451	1824.76	9	13	17
EDITSHMESEELNGAYK	Human milk	Osteopontin	P10451	3985.67	14	20	19
EDITSHMESEELNGAYKAIPVA	Human milk	Osteopontin	P10451	2404.13	7	8	10
EDITSHMESEELNGAYKAIPVAQD	Human milk	Osteopontin	P10451	2647.22	6	7	12
EDSAPRDADTLHSKLIPTQ	Human milk	Butyrophilin subfamily 1 member A1	Q13410	2094.05	2	2	3
EDSAPRDADTLHSKLIPTQPSQGAP	Human milk	Butyrophilin subfamily 1 member A1	Q13410	2631.3	9	10	13
EEAPSLRPAPPPISGGGY	Human milk	Fibrinogen beta chain	P02675	1794.9	3	4	2
EEAPSLRPAPPPISGGGYR	Human milk	Fibrinogen beta chain	P02675	1951	8	5	3
EEELEKEAKKVEGFDLV	Human milk	Perilipin_2	Q99541	1992.02	15	17	19
EEELEKEAKKVEGFDLVQKPSYYVRLG	Human milk	Perilipin_2	Q99541	3183.66	4	7	8
EEKAVADTRDQADGSR	Human milk	Polymeric immunoglobulin receptor	P01833	1747.82	13	14	15
EEKAVADTRDQADGSRASVDSGSSEEQGGSSRALVSTLVPLG	Human milk	Polymeric immunoglobulin receptor	P01833	4219.03	14	15	18
EELEKEAKKVEGFDLV	Human milk	Perilipin_2	Q99541	1862.97	20	20	22
EELEKEAKKVEGFDLVQ	Human milk	Perilipin_2	Q99541	1991.03	19	21	20
EELEKEAKKVEGFDLVQKPSYYVRLG	Human milk	Perilipin_2	Q99541	3054.61	16	17	16
EELNGAYKAIPV	Human milk	Osteopontin	P10451	1303.69	4	1	1
EEQGGSSRALVSTLVPLG	Human milk	Polymeric immunoglobulin receptor	P01833	1799.95	14	16	17
EESITEYK	Human milk	Beta_casein	P05814	998.468	15	13	12
EESITEYKQKV	Human milk	Beta_casein	P05814	1353.69	18	17	15
EESITEYKQKVEKV	Human milk	Beta_casein	P05814	1709.9	4	5	4
EFNAETFTFHADICTLSEK	Human milk	Serum albumin	P02768	2260.02	24	24	24
EGDFLAEGGGVR	Human milk	Fibrinogen alpha chain	P02671	1206.57	16	17	17
EGGFVEGVNK	Bovine milk;Human milk	Bile salt_activated lipase	P19835	1035.51	20	20	18
EGGFVEGVNKK	Bovine milk;Human milk	Bile salt_activated lipase	P19835	1163.61	13	12	12
EGGFVEGVNKKLGLLG	Human milk	Bile salt_activated lipase	P19835	1616.9	10	8	9
EGGFVEGVNKKLGLLGDSV	Human milk	Bile salt_activated lipase	P19835	1918.03	5	2	3
EGSALGKQLNLKL	Human milk	Apolipoprotein A_I	P02647	1370.8	4	1	2
EIENKAIQDPRLFAEEK	Human milk	Polymeric immunoglobulin receptor	P01833	2030.06	24	24	24
EIENKAIQDPRLFAEEKAVADTR	Human milk	Polymeric immunoglobulin receptor	P01833	2643.37	24	22	24
EIENKAIQDPRLFAEEKAVADTRDQADGS	Human milk	Polymeric immunoglobulin receptor	P01833	3216.58	7	6	7
EIENKAIQDPRLFAEEKAVADTRDQADGSR	Human milk	Polymeric immunoglobulin receptor	P01833	3372.68	20	20	19
EIMEVPK	Human milk	Beta_casein	P05814	845.444	22	21	20
EIMEVPKAKDTVYTK	Human milk	Beta_casein	P05814	3519.84	21	20	21
EIMEVPKAKDTVYTKG	Human milk	Beta_casein	P05814	1808.95	10	10	11
EIMEVPKAKDTVYTKGRVM	Human milk	Beta_casein	P05814	2195.16	1	1	2
EIMEVPKAKDTVYTKGRVMP	Human milk	Beta_casein	P05814	4600.41	10	9	12
EIMEVPKAKDTVYTKGRVMPV	Human milk	Beta_casein	P05814	2391.28	3	3	1
EIPLSPMGE	Bovine milk;Human milk	Butyrophilin subfamily 1 member A1	Q13410	972.471	19	20	19
EIPLSPMGEDSAPR	Human milk	Butyrophilin subfamily 1 member A1	Q13410	3013.44	22	24	21
EIPLSPMGEDSAPRD	Human milk	Butyrophilin subfamily 1 member A1	Q13410	3243.49	16	13	19
EIPLSPMGEDSAPRDA	Human milk	Butyrophilin subfamily 1 member A1	Q13410	1684.78	2	6	8
EIPLSPMGEDSAPRDADT	Human milk	Butyrophilin subfamily 1 member A1	Q13410	1900.86	1	4	4
EIPLSPMGEDSAPRDADTL	Human milk	Butyrophilin subfamily 1 member A1	Q13410	2013.94	2	1	3
EIPLSPMGEDSAPRDADTLH	Human milk	Butyrophilin subfamily 1 member A1	Q13410	4318	19	21	20
EIPLSPMGEDSAPRDADTLHS	Human milk	Butyrophilin subfamily 1 member A1	Q13410	2238.03	17	17	17
EIQNAVNGVKQIK	Human milk	Clusterin	P10909	1440.82	0	1	0
EISIPASSLPRL	Human milk	Butyrophilin subfamily 1 member A1	Q13410	1282.74	5	11	13
EISIPASSLPRLTP	Human milk	Butyrophilin subfamily 1 member A1	Q13410	1480.84	18	20	21
EISIPASSLPRLTPW	Human milk	Butyrophilin subfamily 1 member A1	Q13410	1666.92	6	6	7
EISIPASSLPRLTPWIVA	Human milk	Butyrophilin subfamily 1 member A1	Q13410	1950.11	16	14	17
EISIPASSLPRLTPWIVAVA	Human milk	Butyrophilin subfamily 1 member A1	Q13410	2120.21	2	2	4
EISIPASSLPRLTPWIVAVAV	Human milk	Butyrophilin subfamily 1 member A1	Q13410	2219.28	3	1	4
EKQTDEIKDTRNESTQNCVVAEPEKMESSISSSSEEMSLSK	Human milk	Alpha_S1_casein	P47710	4648.12	3	1	3
ELDESLQVAERLTRK	Human milk	Clusterin	P10909	1786.97	9	11	9
ELDESLQVAERLTRKYNE	Human milk	Clusterin	P10909	2193.11	2	1	1
ELEKEAKKVEGFDLV	Human milk	Perilipin_2	Q99541	1733.93	6	10	9
ELKPTPEGDLEIL	Bovine milk	Beta_lactoglobulin	P02754	1453.78	24	24	22
ELKVTASPDKVTKT	Human milk	Chordin_like protein 2	Q6WN34	1516.86	3	2	5
ELLCPDNTRKPV	Human milk	Lactotransferrin	P02788	1441.75	2	2	1
ELLLNPTH	Human milk	Beta_casein	P05814	936.515	8	16	16
ELLLNPTHQ	Human milk	Beta_casein	P05814	1064.57	19	22	21
ELLLNPTHQIYP	Human milk	Beta_casein	P05814	1437.77	22	23	24
ELLLNPTHQIYPV	Human milk	Beta_casein	P05814	1536.84	4	4	4
ELLLNPTHQIYPVT	Human milk	Beta_casein	P05814	1637.89	21	24	24
ELLLNPTHQIYPVTQ	Human milk	Beta_casein	P05814	1765.95	22	24	24
ELLLNPTHQIYPVTQPL	Human milk	Beta_casein	P05814	1976.09	5	8	7
ELLLNPTHQIYPVTQPLAP	Human milk	Beta_casein	P05814	2144.18	5	9	10
ELLLNPTHQIYPVTQPLAPV	Human milk	Beta_casein	P05814	2243.24	4	4	2
ELLLNPTHQIYPVTQPLAPVH	Human milk	Beta_casein	P05814	2380.3	13	14	16
ELLLNPTHQIYPVTQPLAPVHNP	Human milk	Beta_casein	P05814	2591.4	7	8	8
ELLLNPTHQIYPVTQPLAPVHNPI	Human milk	Beta_casein	P05814	2704.48	6	7	9
ELLLNPTHQIYPVTQPLAPVHNPIS	Human milk	Beta_casein	P05814	2791.51	15	17	15
ELLLNPTHQIYPVTQPLAPVHNPISV	Human milk	Beta_casein	P05814	2890.58	24	23	24
ELLTFPNSSPGLR	Human milk	Cadherin_1	P12830	1430.76	4	4	4
ELNGAYKAIPVAQD	Human milk	Osteopontin	P10451	1488.77	10	18	20
ELNGAYKAIPVAQDLNAPSD	Human milk	Osteopontin	P10451	2086.05	2	9	8
ELRVAPEEHPV	Bovine milk;Human milk	Actin, cytoplasmic 1	P60712	1275.67	2	2	2
ELRVAPEEHPVLL	Bovine milk;Human milk	Actin, cytoplasmic 1	P60712	1501.84	3	3	3
ELSQLLKDI	Human milk	Alpha_lactalbumin	P00709	1058.61	1	2	1
ELSQLLKDIDGY	Human milk	Alpha_lactalbumin	P00709	1393.72	8	5	8
EMAENGVKTITS	Human milk	Perilipin_2	Q99541	1279.62	2	8	9
ENALTKSELL	Bovine milk;Human milk	Perilipin_2	Q99541	1117.61	10	20	18
ENDRQQTHMLDVM	Human milk	Clusterin	P10909	3249.43	3	2	1
ENLHLPLPLL	Bovine milk;Human milk	Beta_casein; Beta_casein	P05814; P02666	1158.69	5	14	14
ENLHLPLPLLQ	Bovine milk;Human milk	Beta_casein; Beta_casein	P05814; P02666	1286.75	19	21	21
ENLHLPLPLLQPLM	Human milk	Beta_casein	P05814	1627.92	4	1	6
ENLHLPLPLLQPLMQ	Human milk	Beta_casein	P05814	1755.98	9	10	9
ENLHLPLPLLQPLMQQVPQPIPQT	Human milk	Beta_casein	P05814	2744.52	5	5	6
EPIPLESREEYMNG	Human milk	Alpha_S1_casein	P47710	1663.76	12	20	15
EPIPLESREEYMNGMN	Human milk	Alpha_S1_casein	P47710	1908.85	17	18	17
EPIPLESREEYMNGMNR	Human milk	Alpha_S1_casein	P47710	2064.95	20	20	19
EPIPYGFLPQNILP	Human milk	Beta_casein	P05814	1597.86	11	4	10
EPIPYGFLPQNILPL	Human milk	Beta_casein	P05814	1710.95	1	0	0
EPVLGPVRGPFPIIV	Bovine milk	Beta_casein	P02666	1589.94	5	5	3
EQEAEQMPEYR	Human milk	Butyrophilin subfamily 1 member A1	Q13410	1409.6	3	1	2
EQEAEQMPEYRGR	Human milk	Butyrophilin subfamily 1 member A1	Q13410	1622.72	7	5	11
EQGGSSRALVSTLVPLG	Human milk	Polymeric immunoglobulin receptor	P01833	1670.91	22	24	24
EQWLCEKL	Human milk	Alpha_lactalbumin	P00709	1105.53	14	10	14
EQYLPLTEEELEKEAKKVEGF	Human milk	Perilipin_2	Q99541	2509.27	2	2	1
ERLLEELKWK	Human milk	Butyrophilin subfamily 1 member A1	Q13410	1343.77	5	5	5
ERLQNPSESSEPIPL	Human milk	Alpha_S1_casein	P47710	1695.85	5	6	7
ERLQNPSESSEPIPLE	Human milk	Alpha_S1_casein	P47710	1824.9	4	8	7
ERLQNPSESSEPIPLESREEY	Human milk	Alpha_S1_casein	P47710	2489.18	6	7	11
ERLQNPSESSEPIPLESREEYMNGMN	Human milk	Alpha_S1_casein	P47710	3036.37	5	7	6
ERLQNPSESSEPIPLESREEYMNGMNR	Human milk	Alpha_S1_casein	P47710	3192.47	6	7	4
ERYLGYLEQL	Bovine milk	Alpha_S1_casein	P02662	1283.66	1	1	1
ESEELNGAYK	Human milk	Osteopontin	P10451	1139.52	6	7	4
ESITEYK	Human milk	Beta_casein	P05814	869.425	18	15	17
ESITEYKQKV	Human milk	Beta_casein	P05814	1224.65	13	15	13
ESITEYKQKVE	Human milk	Beta_casein	P05814	1353.69	2	0	0
ESLSSSEESITEYK	Human milk	Beta_casein	P05814	3257.41	24	23	23
ESLSSSEESITEYKQK	Human milk	Beta_casein	P05814	1844.88	9	10	10
ESLSSSEESITEYKQKV	Human milk	Beta_casein	P05814	1943.94	5	3	3
ESLSSSEESITEYKQKVEK	Human milk	Beta_casein	P05814	2201.08	21	21	21
ESLSSSEESITEYKQKVEKV	Human milk	Beta_casein	P05814	2300.15	4	5	5
ESQNAQDQGAEMDKSSQETQRSEHKTH	Human milk	Perilipin_2	Q99541	3086.35	7	8	7
ESREEYMNGM	Human milk	Alpha_S1_casein	P47710	1245.49	2	2	1
ESREEYMNGMN	Human milk	Alpha_S1_casein	P47710	1359.53	5	6	6
ESSEPIPLESREEYMNGM	Human milk	Alpha_S1_casein	P47710	2097.91	0	2	3
ESSEPIPLESREEYMNGMN	Human milk	Alpha_S1_casein	P47710	2211.95	8	11	11
ESSEPIPLESREEYMNGMNR	Human milk	Alpha_S1_casein	P47710	2368.05	24	23	23
ESSISSSSEEMSLSK	Human milk	Alpha_S1_casein	P47710	1587.71	3	6	4
ESSISSSSEEMSLSKCAEQFCRL	Human milk	Alpha_S1_casein	P47710	2652.16	2	2	1
ESTDLDMLIK	Human milk	Nucleobindin_2	P80303	1164.58	1	1	1
ETIESLSSSEESITEYK	Human milk	Beta_casein	P05814	6035.59	24	24	24
ETIESLSSSEESITEYKQ	Human milk	Beta_casein	P05814	2059.96	24	19	20
ETIESLSSSEESITEYKQK	Human milk	Beta_casein	P05814	4456.07	24	24	24
ETIESLSSSEESITEYKQKV	Human milk	Beta_casein	P05814	2287.12	23	22	23
ETIESLSSSEESITEYKQKVE	Human milk	Beta_casein	P05814	2416.16	24	22	23
ETIESLSSSEESITEYKQKVEK	Human milk	Beta_casein	P05814	7872.67	24	24	24
ETIESLSSSEESITEYKQKVEKV	Human milk	Beta_casein	P05814	2643.32	16	13	13
ETIESLSSSEESITEYKQKVEKVK	Human milk	Beta_casein	P05814	2771.42	24	23	23
ETIESLSSSEESITEYKQKVEKVKH	Human milk	Beta_casein	P05814	2908.48	9	9	11
ETSQLDDQSAETHSHKQS	Human milk	Osteopontin	P10451	2027.89	2	0	1
ETSQLDDQSAETHSHKQSRLY	Human milk	Osteopontin	P10451	2460.14	1	0	1
EVLNENLLR	Bovine milk	Alpha_S1_casein	P02662	1099.61	9	11	12
EVLNENLLRF	Bovine milk	Alpha_S1_casein	P02662	1246.68	2	2	0
EVPKAKDTVYT	Human milk	Beta_casein	P05814	1250.66	11	14	12
EVPKAKDTVYTK	Human milk	Beta_casein	P05814	1378.76	9	8	10
EVPKAKDTVYTKG	Human milk	Beta_casein	P05814	1435.78	17	18	16
EVPKAKDTVYTKGR	Human milk	Beta_casein	P05814	1591.88	13	13	14
EVPKAKDTVYTKGRVMP	Human milk	Beta_casein	P05814	1919.04	5	5	6
EVPKAKDTVYTKGRVMPV	Human milk	Beta_casein	P05814	2018.11	2	1	1
EVSRLQGTGGPS	Human milk	Tumor necrosis factor ligand superfamily member 13	O75888	1187.6	7	8	9
EYNQLQLQAAHAQEQIRR	Human milk	Alpha_S1_casein	P47710	2196.13	4	6	6
EYPTYHTHGRYVPPS	Human milk	Mucin_1	P15941	1803.84	13	13	15
EYPTYHTHGRYVPPSS	Human milk	Mucin_1	P15941	1890.88	14	19	20
FAEEKAVADTRD	Human milk	Polymeric immunoglobulin receptor	P01833	1351.65	7	5	2
FAEEKAVADTRDQA	Human milk	Polymeric immunoglobulin receptor	P01833	1550.74	5	6	7
FAEEKAVADTRDQAD	Human milk	Polymeric immunoglobulin receptor	P01833	1665.77	21	18	21
FAEEKAVADTRDQADGS	Human milk	Polymeric immunoglobulin receptor	P01833	1809.82	8	12	9
FAEEKAVADTRDQADGSR	Human milk	Polymeric immunoglobulin receptor	P01833	1965.93	20	23	23
FAEEKAVADTRDQADGSRA	Human milk	Polymeric immunoglobulin receptor	P01833	2036.96	2	0	3
FAEEKAVADTRDQADGSRAS	Human milk	Polymeric immunoglobulin receptor	P01833	2124	0	0	1
FAEEKAVADTRDQADGSRASV	Human milk	Polymeric immunoglobulin receptor	P01833	2223.06	7	5	5
FAEEKAVADTRDQADGSRASVD	Human milk	Polymeric immunoglobulin receptor	P01833	2338.09	18	14	19
FAEEKAVADTRDQADGSRASVDSG	Human milk	Polymeric immunoglobulin receptor	P01833	2482.14	0	0	1
FAEEKAVADTRDQADGSRASVDSGSSEEQGGSS	Human milk	Polymeric immunoglobulin receptor	P01833	3330.46	2	1	3
FAEEKAVADTRDQADGSRASVDSGSSEEQGGSSR	Human milk	Polymeric immunoglobulin receptor	P01833	3486.56	7	7	5
FAEEKAVADTRDQADGSRASVDSGSSEEQGGSSRA	Human milk	Polymeric immunoglobulin receptor	P01833	3557.6	24	23	24
FAEEKAVADTRDQADGSRASVDSGSSEEQGGSSRAL	Human milk	Polymeric immunoglobulin receptor	P01833	3670.68	17	17	15
FAEEKAVADTRDQADGSRASVDSGSSEEQGGSSRALV	Human milk	Polymeric immunoglobulin receptor	P01833	3769.75	7	4	3
FAEEKAVADTRDQADGSRASVDSGSSEEQGGSSRALVST	Human milk	Polymeric immunoglobulin receptor	P01833	3957.83	19	18	20
FAEEKAVADTRDQADGSRASVDSGSSEEQGGSSRALVSTL	Human milk	Polymeric immunoglobulin receptor	P01833	4070.91	9	7	8
FAEEKAVADTRDQADGSRASVDSGSSEEQGGSSRALVSTLV	Human milk	Polymeric immunoglobulin receptor	P01833	4169.98	9	6	6
FAEEKAVADTRDQADGSRASVDSGSSEEQGGSSRALVSTLVP	Human milk	Polymeric immunoglobulin receptor	P01833	4267.03	19	16	17
FAEEKAVADTRDQADGSRASVDSGSSEEQGGSSRALVSTLVPL	Human milk	Polymeric immunoglobulin receptor	P01833	4380.12	24	21	22
FAEEKAVADTRDQADGSRASVDSGSSEEQGGSSRALVSTLVPLG	Human milk	Polymeric immunoglobulin receptor	P01833	4437.14	24	24	24
FAEEKAVADTRDQADGSRASVDSGSSEEQGGSSRALVSTLVPLGLV	Human milk	Polymeric immunoglobulin receptor	P01833	4649.29	19	18	17
FDPQIPK	Human milk	Beta_casein	P05814	844.456	12	12	10
FDPQIPKL	Human milk	Beta_casein	P05814	957.54	11	13	15
FDPQIPKLT	Human milk	Beta_casein	P05814	1058.59	10	11	10
FDPQIPKLTD	Human milk	Beta_casein	P05814	1173.62	6	4	5
FDPQIPKLTDL	Human milk	Beta_casein	P05814	1286.7	4	5	5
FDPQIPKLTDLE	Human milk	Beta_casein	P05814	1415.74	4	5	3
FDPQIPKLTDLEN	Human milk	Beta_casein	P05814	1529.78	7	8	5
FDPQIPKLTDLENL	Human milk	Beta_casein	P05814	1642.87	9	10	9
FDPQIPKLTDLENLH	Human milk	Beta_casein	P05814	1779.93	6	2	4
FDPQIPKLTDLENLHLPLP	Human milk	Beta_casein	P05814	2200.2	6	6	4
FDPQIPKLTDLENLHLPLPL	Human milk	Beta_casein	P05814	2313.29	6	3	5
FDPQIPKLTDLENLHLPLPLLQP	Human milk	Beta_casein	P05814	2651.48	4	4	4
FDPQIPKLTDLENLHLPLPLLQPL	Human milk	Beta_casein	P05814	2764.56	10	10	11
FDPQIPKLTDLENLHLPLPLLQPLM	Human milk	Beta_casein	P05814	2895.61	6	3	4
FDPQIPKLTDLENLHLPLPLLQPLMQ	Human milk	Beta_casein	P05814	3023.66	5	2	4
FDPQIPKLTDLENLHLPLPLLQPLMQQVPQPIPQ	Human milk	Beta_casein	P05814	3911.15	7	5	10
FDPQIPKLTDLENLHLPLPLLQPLMQQVPQPIPQT	Human milk	Beta_casein	P05814	4012.2	5	4	7
FDPQIPKLTDLENLHLPLPLLQPLMQQVPQPIPQTL	Human milk	Beta_casein	P05814	8266.56	12	11	8
FDPQIPKLTDLENLHLPLPLLQPLMQQVPQPIPQTLALPPQP	Human milk	Beta_casein	P05814	4728.62	4	3	1
FDSDPITVTVPVEVSR	Human milk	Clusterin	P10909	1760.91	3	4	2
FDSDPITVTVPVEVSRKNP	Human milk	Clusterin	P10909	2100.1	11	13	10
FDSDPITVTVPVEVSRKNPKF	Human milk	Clusterin	P10909	2375.26	5	3	4
FDVIGPPEPI	Human milk	Butyrophilin subfamily 1 member A1	Q13410	1083.57	4	3	3
FFDPQIPK	Human milk	Beta_casein	P05814	991.525	12	14	15
FFVAPFPEVFGK	Bovine milk	Alpha_S1_casein	P02662	1384.73	5	7	7
FGSPSGQKDL	Human milk	Lactotransferrin	P02788	1035.51	21	21	18
FHTSGYDTQAIVE	Human milk	Alpha_lactalbumin	P00709	1467.68	10	10	8
FHTSGYDTQAIVENNESTEYGLFQISNKL	Human milk	Alpha_lactalbumin	P00709	3305.56	4	2	1
FIDGNGRTSRLLMNLILMQAGYP	Human milk	Adenosine monophosphate_protein transferase FICD	Q9BVA6	2580.34	3	2	3
FIYEAGLAPYKLRPV	Human milk	Lactotransferrin	P02788	1736.97	0	1	1
FLGLDNAGKTTLL	Human milk	GTP_binding protein SAR1b	Q9Y6B6	1362.76	2	3	4
FLGMESCGIHET	Bovine milk;Human milk	Actin, cytoplasmic 1	P60712	1380.59	2	2	1
FLGMESCGIHETTF	Bovine milk;Human milk	Actin, cytoplasmic 1	P60712	1628.71	3	0	1
FLPQNILPLA	Human milk	Beta_casein	P05814	1125.67	11	10	12
FLPQNILPLAQP	Human milk	Beta_casein	P05814	1350.78	4	3	2
FLPQNILPLAQPAV	Human milk	Beta_casein	P05814	1520.88	2	1	0
FLPQNILPLAQPAVVLPVPQPEIMEVPK	Human milk	Beta_casein	P05814	3077.75	7	5	8
FLPQNILPLAQPAVVLPVPQPEIMEVPKAKDTVYTK	Human milk	Beta_casein	P05814	3984.23	5	3	7
FNPTQLEEQCHI	Bovine milk	Beta_lactoglobulin	P02754	1515.69	14	15	12
FPATASNDLK	Human milk	ATP_binding cassette sub_family G member 2	Q9UNQ0	1063.54	3	5	3
FQISNKL	Human milk	Alpha_lactalbumin	P00709	849.483	1	0	0
FQPQPLIYPFVEPIP	Human milk	Beta_casein	P05814	1784.96	1	0	2
FQPQPLIYPFVEPIPY	Human milk	Beta_casein	P05814	1948.03	4	2	1
FQPQPLIYPFVEPIPYG	Human milk	Beta_casein	P05814	2005.05	3	1	0
FQPQPLIYPFVEPIPYGFLPQ	Human milk	Beta_casein	P05814	2490.31	0	0	1
FQPQPLIYPFVEPIPYGFLPQN	Human milk	Beta_casein	P05814	2604.35	2	2	1
FQPQPLIYPFVEPIPYGFLPQNILPLAQPA	Human milk	Beta_casein	P05814	3407.84	3	4	1
FQPQPLIYPFVEPIPYGFLPQNILPLAQPAVVLPVPQPEIM	Human milk	Beta_casein	P05814	4610.52	0	0	1
FQPSFLGMESCGIHETTF	Bovine milk;Human milk	Actin, cytoplasmic 1	P60712	2087.92	2	2	1
FQTVTDYGKDLMEKVKSPELQAEAK	Human milk	Apolipoprotein A_II	P02652	2871.44	5	5	3
FRISHELDSASSEVN	Human milk	Osteopontin	P10451	3461.57	18	17	15
FRRPDIQYPDATD	Human milk	Osteopontin	P10451	1593.77	12	17	17
FRRPDIQYPDATDEDITSH	Human milk	Osteopontin	P10451	2276.06	10	7	12
FRRPDIQYPDATDEDITSHMESEELNGAY	Human milk	Osteopontin	P10451	3399.51	12	13	14
FRRPDIQYPDATDEDITSHMESEELNGAYK	Human milk	Osteopontin	P10451	10822.7	18	19	20
FRRPDIQYPDATDEDITSHMESEELNGAYKAIPV	Human milk	Osteopontin	P10451	3987.81	1	2	2
FRVPTANVS	Human milk	Glyceraldehyde_3_phosphate dehydrogenase	P04406	990.537	1	0	0
FTREPQDTYHYLP	Human milk	Clusterin	P10909	1666.79	2	4	6
FTREPQDTYHYLPF	Human milk	Clusterin	P10909	1813.85	1	1	1
FVAPFPEVFGK	Bovine milk	Alpha_S1_casein	P02662	1237.66	2	1	0
FVAPFPEVFGKE	Bovine milk	Alpha_S1_casein	P02662	1366.7	1	1	0
FVAPFPEVFGKEKVNEL	Bovine milk	Alpha_S1_casein	P02662	1950.04	3	1	1
FVEPIPYGFLPQ	Human milk	Beta_casein	P05814	1406.74	0	1	1
FVEPIPYGFLPQNILPLAQPAVVLPVPQPEIMEVP	Human milk	Beta_casein	P05814	3852.11	2	5	3
FVEPIPYGFLPQNILPLAQPAVVLPVPQPEIMEVPK	Human milk	Beta_casein	P05814	3980.2	11	9	9
FVEPIPYGFLPQNILPLAQPAVVLPVPQPEIMEVPKAKDTVYT	Human milk	Beta_casein	P05814	4758.59	1	0	3
FYAPELLFFAK	Human milk	Serum albumin	P02768	1345.72	1	3	1
GAALKATGKNLSEAQLRKLIS	Human milk	Calmodulin_like protein 5	Q9NZT1	2169.27	2	1	0
GADHADDIQYVFGKPFATPT	Human milk	Bile salt_activated lipase	P19835	2150.02	3	3	3
GAGIPPPPPLPGMGIPPAPAPPLPPP	Human milk	Formin_2	Q9NZ56	2444.34	3	1	1
GAGSTTVKIVL	Human milk	Chordin_like protein 2	Q6WN34	1045.63	2	2	2
GAKDAVTTTVTGAKDSVASTIT	Bovine milk;Human milk	Perilipin_2	Q99541	2094.09	5	8	9
GAKDAVTTTVTGAKDSVASTITG	Bovine milk;Human milk	Perilipin_2	Q99541	2151.11	2	6	7
GAKDAVTTTVTGAKDSVASTITGVMD	Human milk	Perilipin_2	Q99541	2496.25	18	20	18
GAKDAVTTTVTGAKDSVASTITGVMDKTKGAVTG	Human milk	Perilipin_2	Q99541	3238.68	7	9	8
GAKDSVASTITGVMDKTKGAVTG	Human milk	Perilipin_2	Q99541	2194.14	14	12	14
GAKTTFDVYTESWAQDPSQENK	Human milk	Bile salt_activated lipase	P19835	2502.14	17	17	17
GAKTTFDVYTESWAQDPSQENKK	Human milk	Bile salt_activated lipase	P19835	2630.24	10	8	10
GAQPILSKLEPQIA	Human milk	Perilipin_3	O60664	1464.84	23	23	24
GAQPILSKLEPQIASASE	Human milk	Perilipin_3	O60664	1838.99	16	21	20
GAVTGAKDAVTTT	Human milk	Perilipin_2	Q99541	1191.62	3	4	3
GAVTGAKDAVTTTVTGAKDSVASTITGVMD	Human milk	Perilipin_2	Q99541	2824.42	2	2	4
GAVTGAKDAVTTTVTGAKDSVASTITGVMDK	Human milk	Perilipin_2	Q99541	2952.52	14	11	10
GAVYTEGGFVEGVNK	Human milk	Bile salt_activated lipase	P19835	1526.75	23	21	22
GAVYTEGGFVEGVNKK	Human milk	Bile salt_activated lipase	P19835	1654.84	17	16	15
GAVYTEGGFVEGVNKKLG	Human milk	Bile salt_activated lipase	P19835	1824.95	17	20	16
GAVYTEGGFVEGVNKKLGLLGDSVDIFK	Human milk	Bile salt_activated lipase	P19835	2912.54	3	9	4
GAYKAIPVAQDLNAPSD	Human milk	Osteopontin	P10451	1729.88	22	23	24
GAYKAIPVAQDLNAPSDW	Human milk	Osteopontin	P10451	1915.95	1	0	0
GDEAQSKRGILTL	Bovine milk;Human milk	Actin, cytoplasmic 1; Actin, alpha skeletal muscle	P60712; P68133	1387.75	2	2	2
GEDSAPRDADTLH	Human milk	Butyrophilin subfamily 1 member A1	Q13410	1383.61	15	16	16
GEDSAPRDADTLHSKLIP	Human milk	Butyrophilin subfamily 1 member A1	Q13410	1921.96	3	3	4
GEDSAPRDADTLHSKLIPTQPSQGAP	Human milk	Butyrophilin subfamily 1 member A1	Q13410	2688.32	0	0	1
GEGDFLAEGGGVR	Human milk	Fibrinogen alpha chain	P02671	1263.6	9	17	14
GFDLVQKPSYYVRLG	Human milk	Perilipin_2	Q99541	1741.93	7	8	12
GFLPQNILPLAQPAV	Human milk	Beta_casein	P05814	1577.9	11	7	15
GFLPQNILPLAQPAVVLPVPQPEI	Human milk	Beta_casein	P05814	2550.47	6	4	8
GFLPQNILPLAQPAVVLPVPQPEIMEVPK	Human milk	Beta_casein	P05814	6285.53	21	17	16
GFLPQNILPLAQPAVVLPVPQPEIMEVPKA	Human milk	Beta_casein	P05814	6427.61	9	7	5
GFLPQNILPLAQPAVVLPVPQPEIMEVPKAKDTVY	Human milk	Beta_casein	P05814	3812.11	2	3	2
GFLPQNILPLAQPAVVLPVPQPEIMEVPKAKDTVYT	Human milk	Beta_casein	P05814	3913.15	12	9	12
GFLPQNILPLAQPAVVLPVPQPEIMEVPKAKDTVYTK	Human milk	Beta_casein	P05814	8098.49	23	21	21
GFLPQNILPLAQPAVVLPVPQPEIMEVPKAKDTVYTKG	Human milk	Beta_casein	P05814	4098.27	5	6	4
GFLPQNILPLAQPAVVLPVPQPEIMEVPKAKDTVYTKGR	Human milk	Beta_casein	P05814	4254.37	11	8	8
GFLPQNILPLAQPAVVLPVPQPEIMEVPKAKDTVYTKGRVMP	Human milk	Beta_casein	P05814	13792.6	7	8	11
GFLPQNILPLAQPAVVLPVPQPEIMEVPKAKDTVYTKGRVMPV	Human milk	Beta_casein	P05814	4680.6	1	1	1
GFLPQNILPLAQPAVVLPVPQPEIMEVPKAKDTVYTKGRVMPVL	Human milk	Beta_casein	P05814	4793.69	6	7	6
GFLPQNILPLAQPAVVLPVPQPEIMEVPKAKDTVYTKGRVMPVLK	Human milk	Beta_casein	P05814	4921.78	5	4	5
GFTAQVIILNHPGQI	Human milk	Elongation factor 1_alpha 1	P68104	1607.89	2	1	0
GGFIYEAGLAPYKLRPV	Human milk	Lactotransferrin	P02788	1851.02	4	3	2
GGIALPELICTMF	Human milk	Alpha_lactalbumin	P00709	1421.72	3	2	4
GGIGTVPVGRVETGVLKPGMVV	Human milk	Elongation factor 1_alpha 1	P68104	2122.21	2	2	1
GGIGTVPVGRVETGVLKPGMVVT	Human milk	Elongation factor 1_alpha 1	P68104	2223.25	14	13	11
GGIGTVPVGRVETGVLKPGMVVTFAPVNVTTEVK	Human milk	Elongation factor 1_alpha 1	P68104	3408.89	7	6	5
GGSSRALVSTL	Human milk	Polymeric immunoglobulin receptor	P01833	1047.58	14	16	18
GGSSRALVSTLVPLG	Human milk	Polymeric immunoglobulin receptor	P01833	1413.81	24	24	24
GGTTMYPGIADRMQKEI	Bovine milk;Human milk	Actin, cytoplasmic 1; Actin, alpha skeletal muscle	P60712; P68133	1867.9	3	3	1
GIDYWLAHKALCTEKLEQWLCEKL	Human milk	Alpha_lactalbumin	P00709	3004.51	4	3	4
GIPFAAPTKALENPQPHPGWQGT	Human milk	Bile salt_activated lipase	P19835	2414.23	24	21	22
GIPFAAPTKALENPQPHPGWQGTL	Human milk	Bile salt_activated lipase	P19835	2527.31	22	20	20
GIPFAAPTKALENPQPHPGWQGTLK	Human milk	Bile salt_activated lipase	P19835	2655.4	20	21	20
GIPFAAPTKALENPQPHPGWQGTLKA	Human milk	Bile salt_activated lipase	P19835	2726.44	13	15	12
GIPFAAPTKALENPQPHPGWQGTLKAKNF	Human milk	Bile salt_activated lipase	P19835	3115.65	9	10	9
GLAIESQDAGIKTITMLDEQK	Human milk	Synaptosomal_associated protein 23	O00161	2261.17	1	1	2
GLAPYKLRPV	Human milk	Lactotransferrin	P02788	1113.68	3	1	1
GLAPYKLRPVAAEV	Human milk	Lactotransferrin	P02788	1483.86	5	5	5
GLAPYKLRPVAAEVY	Human milk	Lactotransferrin	P02788	1646.93	3	2	2
GLDRIEERLPILN	Human milk	Perilipin_2	Q99541	1537.87	17	19	20
GLEYPMLH	Human milk	Bile salt_activated lipase	P19835	959.466	4	2	1
GLGPMPWLVLSEIFPGGIRGRAMAL	Bovine milk;Human milk	Solute carrier family 2, facilitated glucose transporter member 12	Q5J316	2670.43	3	5	7
GLLGDSVDIFKG	Human milk	Bile salt_activated lipase	P19835	1220.65	8	11	10
GLLGDSVDIFKGIPFAAPTKALENPQPHPGWQGTL	Human milk	Bile salt_activated lipase	P19835	3671.92	4	2	8
GLLGDSVDIFKGIPFAAPTKALENPQPHPGWQGTLK	Human milk	Bile salt_activated lipase	P19835	3800.02	5	7	4
GMGQKDSYVGDEAQSKRGILTL	Bovine milk;Human milk	Actin, cytoplasmic 1; Actin, alpha skeletal muscle	P60712; P68133	2353.18	2	1	1
GNKKVTEEDFYKLVSEFTITKGLRGA	Human milk	Bile salt_activated lipase	P19835	2930.56	6	3	4
GPERVTVIANAQDLS	Human milk	Butyrophilin subfamily 1 member A1	Q13410	1569.82	8	13	11
GPFAPGITEKAPEEK	Human milk	Perilipin_3	O60664	1570.81	6	3	4
GPFAPGITEKAPEEKK	Human milk	Perilipin_3	O60664	1698.91	6	6	9
GPPEEAEDRFSMPLIIT	Human milk	Podocalyxin	O00592	1901.93	23	24	24
GQLQQPTTGAASGGYIK	Human milk	Synaptosomal_associated protein 23	O00161	1676.86	2	5	9
GRATLVQDGIA	Human milk	Butyrophilin subfamily 1 member A1	Q13410	1100.61	24	24	24
GRATLVQDGIAK	Human milk	Butyrophilin subfamily 1 member A1	Q13410	1228.7	21	21	20
GRATLVQDGIAKGRVA	Human milk	Butyrophilin subfamily 1 member A1	Q13410	1611.93	9	7	7
GRATLVQDGIAKGRVAL	Human milk	Butyrophilin subfamily 1 member A1	Q13410	1725.01	14	8	11
GREQEAEQMPEY	Human milk	Butyrophilin subfamily 1 member A1	Q13410	1466.62	12	13	11
GREQEAEQMPEYR	Human milk	Butyrophilin subfamily 1 member A1	Q13410	1622.72	11	9	12
GRVMPVLK	Human milk	Beta_casein	P05814	899.55	24	24	24
GRVMPVLKS	Human milk	Beta_casein	P05814	986.582	1	0	0
GRVMPVLKSPT	Human milk	Beta_casein	P05814	1184.68	5	4	2
GRVMPVLKSPTI	Human milk	Beta_casein	P05814	1297.77	6	9	8
GRVMPVLKSPTIP	Human milk	Beta_casein	P05814	2805.63	24	24	24
GRVMPVLKSPTIPF	Human milk	Beta_casein	P05814	3099.77	17	15	16
GRVMPVLKSPTIPFF	Human milk	Beta_casein	P05814	3393.91	4	7	5
GRVMPVLKSPTIPFFD	Human milk	Beta_casein	P05814	3623.96	22	23	21
GRVMPVLKSPTIPFFDPQ	Human milk	Beta_casein	P05814	2029.09	6	3	4
GRVMPVLKSPTIPFFDPQI	Human milk	Beta_casein	P05814	2142.18	2	1	2
GRVMPVLKSPTIPFFDPQIP	Human milk	Beta_casein	P05814	2239.23	20	18	18
GRVMPVLKSPTIPFFDPQIPK	Human milk	Beta_casein	P05814	4750.65	24	22	22
GRVMPVLKSPTIPFFDPQIPKL	Human milk	Beta_casein	P05814	4976.81	18	15	16
GRVMPVLKSPTIPFFDPQIPKLT	Human milk	Beta_casein	P05814	5178.91	5	5	4
GRVMPVLKSPTIPFFDPQIPKLTD	Human milk	Beta_casein	P05814	5408.96	19	18	20
GRVMPVLKSPTIPFFDPQIPKLTDL	Human milk	Beta_casein	P05814	2809.57	3	1	3
GRVMPVLKSPTIPFFDPQIPKLTDLE	Human milk	Beta_casein	P05814	2938.61	6	5	5
GRVMPVLKSPTIPFFDPQIPKLTDLEN	Human milk	Beta_casein	P05814	6121.3	14	15	14
GRVMPVLKSPTIPFFDPQIPKLTDLENL	Human milk	Beta_casein	P05814	6347.47	5	8	7
GRVMPVLKSPTIPFFDPQIPKLTDLENLH	Human milk	Beta_casein	P05814	3302.8	6	5	11
GRVMPVLKSPTIPFFDPQIPKLTDLENLHLP	Human milk	Beta_casein	P05814	3512.93	5	7	5
GRVMPVLKSPTIPFFDPQIPKLTDLENLHLPLP	Human milk	Beta_casein	P05814	7462.14	22	22	21
GRVMPVLKSPTIPFFDPQIPKLTDLENLHLPLPL	Human milk	Beta_casein	P05814	3836.15	4	4	3
GRVMPVLKSPTIPFFDPQIPKLTDLENLHLPLPLLQP	Human milk	Beta_casein	P05814	8364.7	6	6	5
GRVMPVLKSPTIPFFDPQIPKLTDLENLHLPLPLLQPL	Human milk	Beta_casein	P05814	8590.86	7	6	10
GRVMPVLKSPTIPFFDPQIPKLTDLENLHLPLPLLQPLM	Human milk	Beta_casein	P05814	4418.47	1	6	3
GRVMPVLKSPTIPFFDPQIPKLTDLENLHLPLPLLQPLMQ	Human milk	Beta_casein	P05814	4546.53	3	1	2
GRYVPPSSTDRSP	Human milk	Mucin_1	P15941	1418.7	2	5	7
GRYVPPSSTDRSPYEKVSAGNGGSSLSY	Human milk	Mucin_1	P15941	2918.39	5	2	1
GRYVPPSSTDRSPYEKVSAGNGGSSLSYTNPAVAATSANL	Human milk	Mucin_1	P15941	4028.96	1	3	3
GSPSGQKDLLF	Human milk	Lactotransferrin	P02788	1148.59	3	2	1
GSRASVDSGSSEEQGGSSRAL	Human milk	Polymeric immunoglobulin receptor	P01833	2023.93	1	0	0
GSRASVDSGSSEEQGGSSRALVST	Human milk	Polymeric immunoglobulin receptor	P01833	2311.08	0	3	4
GSRASVDSGSSEEQGGSSRALVSTLVP	Human milk	Polymeric immunoglobulin receptor	P01833	2620.28	6	4	5
GSRASVDSGSSEEQGGSSRALVSTLVPLG	Human milk	Polymeric immunoglobulin receptor	P01833	2790.39	24	24	24
GSSEEQGGSSRALV	Human milk	Polymeric immunoglobulin receptor	P01833	1363.64	9	12	13
GSSEEQGGSSRALVST	Human milk	Polymeric immunoglobulin receptor	P01833	1551.72	5	8	10
GSSEEQGGSSRALVSTL	Human milk	Polymeric immunoglobulin receptor	P01833	1664.81	6	7	5
GSSEEQGGSSRALVSTLV	Human milk	Polymeric immunoglobulin receptor	P01833	1763.88	8	7	9
GSSEEQGGSSRALVSTLVPL	Human milk	Polymeric immunoglobulin receptor	P01833	1974.01	12	13	12
GSSEEQGGSSRALVSTLVPLG	Human milk	Polymeric immunoglobulin receptor	P01833	2031.04	23	23	24
GSSRALVSTL	Human milk	Polymeric immunoglobulin receptor	P01833	990.558	2	1	2
GSSRALVSTLVPLG	Human milk	Polymeric immunoglobulin receptor	P01833	1356.78	24	24	24
GSTQVTVEEPVQQPSVVDRVA	Human milk	Perilipin_3	O60664	2225.14	3	7	9
GTNLYQRRPAIA	Human milk	Kappa_casein	P07498	1359.75	3	2	2
GTNLYQRRPAIAINNPYVPRTY	Human milk	Kappa_casein	P07498	2577.37	7	2	4
GTNLYQRRPAIAINNPYVPRTYY	Human milk	Kappa_casein	P07498	2740.43	4	4	5
GTNNMDGHIF	Human milk	Bile salt_activated lipase	P19835	1105.47	3	1	1
GVENALTKSELL	Bovine milk;Human milk	Perilipin_2	Q99541	1273.7	21	23	22
GVENALTKSELLVEQ	Human milk	Perilipin_2	Q99541	1629.87	15	21	22
GVRVSDDGEYTCFFR	Human milk	Butyrophilin subfamily 1 member A1	Q13410	1807.81	5	4	2
GVSKVKEAMAPK	Bovine milk	Beta_casein	P02666	1244.7	4	3	6
HAQEQIRRMNENSHVQVP	Human milk	Alpha_S1_casein	P47710	2173.07	1	0	0
HAQEQIRRMNENSHVQVPF	Human milk	Alpha_S1_casein	P47710	2320.14	2	1	1
HAVDVTLDPDTAHPHLF	Bovine milk;Human milk	Butyrophilin subfamily 1 member A1	Q13410	1884.92	16	17	19
HAVDVTLDPDTAHPHLFL	Bovine milk;Human milk	Butyrophilin subfamily 1 member A1	Q13410	1998.01	3	1	4
HAVDVTLDPDTAHPHLFLY	Bovine milk;Human milk	Butyrophilin subfamily 1 member A1	Q13410	2161.07	10	11	13
HAVDVTLDPDTAHPHLFLYEDSK	Bovine milk;Human milk	Butyrophilin subfamily 1 member A1	Q13410	2620.27	2	3	5
HAVDVTLDPDTAHPHLFLYEDSKSVRL	Bovine milk;Human milk	Butyrophilin subfamily 1 member A1	Q13410	3075.55	3	2	2
HEDQQQGEDEHQDKIYPSFQPQP	Human milk	Beta_casein	P05814	2780.22	7	5	4
HEDQQQGEDEHQDKIYPSFQPQPL	Human milk	Beta_casein	P05814	2893.3	7	8	8
HEDQQQGEDEHQDKIYPSFQPQPLIYPFVEPIPY	Human milk	Beta_casein	P05814	4111.93	2	4	0
HELDSASSEVN	Bovine milk;Human milk	Osteopontin	P10451	1187.52	5	4	5
HENDERPFYQKTAPYVPMYY	Human milk	Kappa_casein	P07498	2548.16	2	0	4
HENDERPFYQKTAPYVPMYYVPNSYPYYGTNLY	Human milk	Kappa_casein	P07498	4079.86	1	1	2
HENYEKNNVML	Human milk	Alpha_S1_casein	P47710	1390.64	15	18	17
HIQKEDVPSER	Bovine milk	Alpha_S1_casein	P02662	1337.68	18	20	20
HKALCTEKLEQWLCEKL	Human milk	Alpha_lactalbumin	P00709	2186.11	1	3	6
HLPLPLLQ	Bovine milk;Human milk	Beta_casein; Beta_casein	P05814; P02666	930.577	13	16	17
HLPLPLLQPL	Human milk	Beta_casein	P05814	1140.71	10	15	13
HLPLPLLQPLMQ	Human milk	Beta_casein	P05814	2815.62	11	16	18
HLPLPLLQPLMQQVPQPIPQT	Human milk	Beta_casein	P05814	4792.69	10	5	11
HLPLPLLQPLMQQVPQPIPQTL	Human milk	Beta_casein	P05814	2501.43	8	7	10
HLPLPLLQPLMQQVPQPIPQTLAL	Human milk	Beta_casein	P05814	2685.55	2	0	0
HLPLPLLQPLMQQVPQPIPQTLALPPQP	Human milk	Beta_casein	P05814	3104.77	4	9	4
HLPLPLLQPLMQQVPQPIPQTLALPPQPLWSVPQP	Human milk	Beta_casein	P05814	3912.2	4	3	4
HPYFYAPELLFFAK	Human milk	Serum albumin	P02768	1742.89	5	6	7
HQDKIYPSFQPQPLI	Human milk	Beta_casein	P05814	1810.95	10	14	22
HQIYPVTQPLAPV	Human milk	Beta_casein	P05814	1462.81	4	2	2
HQIYPVTQPLAPVH	Human milk	Beta_casein	P05814	1599.86	9	7	7
HQIYPVTQPLAPVHNP	Human milk	Beta_casein	P05814	1810.96	0	1	0
HQIYPVTQPLAPVHNPI	Human milk	Beta_casein	P05814	1924.04	5	3	2
HQIYPVTQPLAPVHNPIS	Human milk	Beta_casein	P05814	2011.08	10	11	10
HQIYPVTQPLAPVHNPISV	Human milk	Beta_casein	P05814	2110.14	24	24	24
HSKLIPTQPSQG	Human milk	Butyrophilin subfamily 1 member A1	Q13410	1292.7	2	2	1
HSKLIPTQPSQGAP	Human milk	Butyrophilin subfamily 1 member A1	Q13410	1460.79	10	15	15
HSPAFQHPPT	Human milk	Clusterin	P10909	1118.54	0	1	0
HTHGRYVPP	Bovine milk;Human milk	Mucin_1	P15941	1063.54	6	8	9
HTHGRYVPPS	Human milk	Mucin_1	P15941	1150.58	16	19	17
HTHGRYVPPSS	Human milk	Mucin_1	P15941	1237.61	17	18	20
HTHGRYVPPSSTD	Human milk	Mucin_1	P15941	1453.68	12	16	14
HTHGRYVPPSSTDR	Human milk	Mucin_1	P15941	1609.78	2	3	3
HTHGRYVPPSSTDRSP	Human milk	Mucin_1	P15941	1793.87	3	5	6
HTHGRYVPPSSTDRSPYE	Human milk	Mucin_1	P15941	2085.97	0	1	1
HTHGRYVPPSSTDRSPYEKVS	Human milk	Mucin_1	P15941	2400.17	1	2	1
HTSGYDTQAIVENNESTEYGLFQISNKLWCKSSQVPQSR	Human milk	Alpha_lactalbumin	P00709	4502.13	0	0	2
HTSGYDTQAIVENNESTEYGLFQISNKLWCKSSQVPQSRNI	Human milk	Alpha_lactalbumin	P00709	4729.26	0	0	2
IAGTNNMDGHIF	Human milk	Bile salt_activated lipase	P19835	1289.59	1	1	1
IAINNPYVPR	Human milk	Kappa_casein	P07498	1156.65	8	9	10
IAINNPYVPRTY	Human milk	Kappa_casein	P07498	1420.76	5	5	5
IAINNPYVPRTYY	Human milk	Kappa_casein	P07498	1583.82	3	3	1
IAINNPYVPRTYYANPA	Human milk	Kappa_casein	P07498	1936.99	1	1	1
IAINNPYVPRTYYANPAVVRP	Human milk	Kappa_casein	P07498	2388.28	4	3	1
IAIPPKK	Human milk	Kappa_casein	P07498	766.519	1	1	1
IAIPPKKIQDK	Human milk	Kappa_casein	P07498	1250.78	1	0	1
IAYWTNFAKTGDPNMGDSAVPTHWEPYTTENSGYLEITK	Human milk	Bile salt_activated lipase	P19835	4405.04	1	1	0
ICPIADGPERVTVIA	Human milk	Butyrophilin subfamily 1 member A1	Q13410	1610.86	14	20	19
ICPIADGPERVTVIANA	Human milk	Butyrophilin subfamily 1 member A1	Q13410	1795.94	15	18	15
ICPIADGPERVTVIANAQDLSK	Human milk	Butyrophilin subfamily 1 member A1	Q13410	2367.23	1	1	2
ICTMFHTSGY	Human milk	Alpha_lactalbumin	P00709	1216.51	1	0	0
ICTMFHTSGYDTQ	Human milk	Alpha_lactalbumin	P00709	1560.65	1	0	0
IDALNENKVL	Bovine milk	Beta_lactoglobulin	P02754	1128.63	9	8	13
IDALNENKVLV	Bovine milk	Beta_lactoglobulin	P02754	1227.69	9	5	9
IDALNENKVLVLDTDYKKY	Bovine milk	Beta_lactoglobulin	P02754	2254.2	5	6	4
IDGDFIPADPI	Human milk	Bile salt_activated lipase	P19835	1172.58	4	3	2
IDSLLNEENPSKAY	Bovine milk;Human milk	Lipoprotein lipase	P06858	1592.78	5	4	4
IDYWLAHKALCTEKLEQWLCEKL	Human milk	Alpha_lactalbumin	P00709	2947.48	7	4	6
IEERLPIL	Human milk	Perilipin_2	Q99541	982.593	4	9	10
IEQNTKSPLFMGKVVNPTQK	Human milk	Alpha_1_antitrypsin	P01009	2259.22	2	1	1
IESLSSSEESITEYK	Human milk	Beta_casein	P05814	3483.58	24	24	23
IESLSSSEESITEYKQ	Human milk	Beta_casein	P05814	1829.87	2	2	4
IESLSSSEESITEYKQK	Human milk	Beta_casein	P05814	1957.96	19	16	17
IESLSSSEESITEYKQKV	Human milk	Beta_casein	P05814	2057.03	6	6	8
IESLSSSEESITEYKQKVE	Human milk	Beta_casein	P05814	2186.07	5	8	10
IESLSSSEESITEYKQKVEK	Human milk	Beta_casein	P05814	2314.17	24	23	22
IESLSSSEESITEYKQKVEKV	Human milk	Beta_casein	P05814	2413.23	15	12	8
IESQDAGIKTITM	Bovine milk;Human milk	Synaptosomal_associated protein 23	O00161	1406.72	5	6	6
IESQDAGIKTITMLD	Bovine milk;Human milk	Synaptosomal_associated protein 23	O00161	1634.83	18	23	20
IESQDAGIKTITMLDEQK	Human milk	Synaptosomal_associated protein 23	O00161	4056.05	17	22	22
IGGIGTVPVGRVETGVLKPGMVVT	Human milk	Elongation factor 1_alpha 1	P68104	2336.34	7	7	4
IGGIGTVPVGRVETGVLKPGMVVTFAPVNVTTEVK	Human milk	Elongation factor 1_alpha 1	P68104	3521.98	19	18	17
IGNQVQSVKISCL	Human milk	Tumor necrosis factor receptor superfamily member 11B	O00300	1445.78	1	1	1
IGPPEPILAVVGEDA	Human milk	Butyrophilin subfamily 1 member A1	Q13410	1476.79	5	2	2
IIAEKTKIPA	Bovine milk	Beta_lactoglobulin	P02754	1083.68	13	12	10
IIDELFQDRFFT	Human milk	Clusterin	P10909	1543.78	5	5	1
IIDELFQDRFFTREPQDTY	Human milk	Clusterin	P10909	2433.17	3	2	1
IIVPTDTQNIFFMSKVTNPKQA	Human milk	Alpha_1_antichymotrypsin	P01011	2492.32	7	6	6
IKGIDYWLAHKALCTEKLEQWLCEKL	Human milk	Alpha_lactalbumin	P00709	3245.68	8	7	7
ILGPTGGGKSSLLDVLAARKDPSGL	Human milk	ATP_binding cassette sub_family G member 2	Q9UNQ0	2422.37	12	10	12
ILNKPEDETHLEAQPTDASAQFIRN	Bovine milk	Glycosylation_dependent cell adhesion molecule 1	P80195	2837.41	6	3	4
ILPLAQPAVVLPVPQPEIMEVPK	Human milk	Beta_casein	P05814	4972.88	13	12	13
ILPLAQPAVVLPVPQPEIMEVPKA	Human milk	Beta_casein	P05814	2549.48	3	6	6
ILPLAQPAVVLPVPQPEIMEVPKAK	Human milk	Beta_casein	P05814	2677.57	1	1	0
ILPLAQPAVVLPVPQPEIMEVPKAKDT	Human milk	Beta_casein	P05814	2893.65	3	0	2
ILPLAQPAVVLPVPQPEIMEVPKAKDTVYT	Human milk	Beta_casein	P05814	3256.83	14	16	19
ILPLAQPAVVLPVPQPEIMEVPKAKDTVYTK	Human milk	Beta_casein	P05814	6785.84	21	20	17
ILPLAQPAVVLPVPQPEIMEVPKAKDTVYTKG	Human milk	Beta_casein	P05814	3441.94	12	7	8
ILPLAQPAVVLPVPQPEIMEVPKAKDTVYTKGR	Human milk	Beta_casein	P05814	3598.04	7	9	6
ILPLAQPAVVLPVPQPEIMEVPKAKDTVYTKGRVMP	Human milk	Beta_casein	P05814	3925.21	7	6	3
ILPLAQPAVVLPVPQPEIMEVPKAKDTVYTKGRVMPV	Human milk	Beta_casein	P05814	4024.27	6	7	3
IMCAKKILDIKGIDYWLAHKALCTEKLEQWLCEKL	Human milk	Alpha_lactalbumin	P00709	8652.52	4	5	5
IMEVPKAKDT	Human milk	Beta_casein	P05814	1131.61	3	4	1
IMEVPKAKDTVYTKGRVMP	Human milk	Beta_casein	P05814	2163.17	2	1	1
IMEVPKAKDTVYTKGRVMPV	Human milk	Beta_casein	P05814	2262.23	2	1	3
IPASSLPRL	Human milk	Butyrophilin subfamily 1 member A1	Q13410	953.578	22	24	24
IPASSLPRLTP	Human milk	Butyrophilin subfamily 1 member A1	Q13410	1151.68	5	8	7
IPASSLPRLTPW	Human milk	Butyrophilin subfamily 1 member A1	Q13410	1337.76	10	9	10
IPASSLPRLTPWI	Human milk	Butyrophilin subfamily 1 member A1	Q13410	1450.84	24	23	24
IPASSLPRLTPWIV	Human milk	Butyrophilin subfamily 1 member A1	Q13410	1549.91	15	18	18
IPASSLPRLTPWIVA	Human milk	Butyrophilin subfamily 1 member A1	Q13410	1620.95	24	23	24
IPASSLPRLTPWIVAV	Human milk	Butyrophilin subfamily 1 member A1	Q13410	1720.02	2	1	4
IPASSLPRLTPWIVAVA	Human milk	Butyrophilin subfamily 1 member A1	Q13410	1791.05	14	14	15
IPASSLPRLTPWIVAVAV	Human milk	Butyrophilin subfamily 1 member A1	Q13410	1890.12	11	8	7
IPAVFKID	Bovine milk	Beta_lactoglobulin	P02754	902.535	4	3	3
IPEAQWHSSLARTS	Human milk	Fatty acid synthase	P49327	1582.8	1	0	0
IPFFDPQIPK	Human milk	Beta_casein	P05814	1201.66	7	9	9
IPFFDPQIPKL	Human milk	Beta_casein	P05814	1314.75	2	2	6
IPFFDPQIPKLT	Human milk	Beta_casein	P05814	1415.79	16	18	15
IPFFDPQIPKLTD	Human milk	Beta_casein	P05814	1530.82	6	6	5
IPKLTDLENLH	Human milk	Beta_casein	P05814	1292.72	11	12	11
IPKLTDLENLHLPLP	Human milk	Beta_casein	P05814	1712.99	6	5	8
IPLESREEYMNG	Human milk	Alpha_S1_casein	P47710	1437.67	6	10	10
IPLESREEYMNGMN	Human milk	Alpha_S1_casein	P47710	1682.75	8	9	9
IPLESREEYMNGMNR	Human milk	Alpha_S1_casein	P47710	1838.85	8	11	10
IPLLLYPQDGPR	Human milk	Proactivator polypeptide	P07602	1381.78	1	0	1
IPLSPMGEDS	Bovine milk;Human milk	Butyrophilin subfamily 1 member A1	Q13410	1045.49	17	17	17
IPLSPMGEDSAPR	Human milk	Butyrophilin subfamily 1 member A1	Q13410	2755.35	17	18	17
IPLSPMGEDSAPRD	Human milk	Butyrophilin subfamily 1 member A1	Q13410	2985.4	16	17	16
IPLSPMGEDSAPRDA	Human milk	Butyrophilin subfamily 1 member A1	Q13410	1555.74	13	14	13
IPLSPMGEDSAPRDADT	Human milk	Butyrophilin subfamily 1 member A1	Q13410	1771.82	6	6	7
IPLSPMGEDSAPRDADTL	Human milk	Butyrophilin subfamily 1 member A1	Q13410	1884.9	3	4	4
IPLSPMGEDSAPRDADTLH	Human milk	Butyrophilin subfamily 1 member A1	Q13410	4059.91	18	18	19
IPLSPMGEDSAPRDADTLHS	Human milk	Butyrophilin subfamily 1 member A1	Q13410	2108.99	14	17	18
IPLSPMGEDSAPRDADTLHSK	Human milk	Butyrophilin subfamily 1 member A1	Q13410	2237.09	10	11	14
IPLSPMGEDSAPRDADTLHSKLIPTQPSQGAP	Human milk	Butyrophilin subfamily 1 member A1	Q13410	3326.67	15	11	15
IPQQVVPYPQRA	Human milk	Beta_casein	P05814	1395.77	10	12	9
IPQQVVPYPQRAVP	Human milk	Beta_casein	P05814	1591.9	19	22	24
IPQQVVPYPQRAVPV	Human milk	Beta_casein	P05814	1690.96	2	1	0
IPQQVVPYPQRAVPVQ	Human milk	Beta_casein	P05814	1819.02	7	10	8
IPQQVVPYPQRAVPVQA	Human milk	Beta_casein	P05814	1890.06	19	18	18
IPQQVVPYPQRAVPVQAL	Human milk	Beta_casein	P05814	2003.14	1	2	1
IPQQVVPYPQRAVPVQALL	Human milk	Beta_casein	P05814	2116.23	8	8	7
IPQRQYLPNSHPP	Human milk	Kappa_casein	P07498	1546.81	5	3	7
IPQRQYLPNSHPPTVV	Human milk	Kappa_casein	P07498	1846	19	16	16
IPQRQYLPNSHPPTVVR	Human milk	Kappa_casein	P07498	2002.1	14	14	13
IPVAQDLNAPS	Human milk	Osteopontin	P10451	1124.59	22	23	24
IPVAQDLNAPSD	Human milk	Osteopontin	P10451	1239.62	17	19	21
IPVAQDLNAPSDWDSR	Human milk	Osteopontin	P10451	1783.86	12	13	13
IPVAQDLNAPSDWDSRGK	Human milk	Osteopontin	P10451	1968.98	12	13	13
IPVAQDLNAPSDWDSRGKDS	Human milk	Osteopontin	P10451	2171.04	17	16	16
IPVKQADSGSSEEKQLY	Human milk	Osteopontin	P10451	1878.94	7	9	8
IPVKQADSGSSEEKQLYN	Human milk	Osteopontin	P10451	1992.99	2	0	0
IPVKQADSGSSEEKQLYNKYPDA	Human milk	Osteopontin	P10451	2567.26	4	2	1
IPVKQADSGSSEEKQLYNKYPDAV	Human milk	Osteopontin	P10451	2666.33	3	2	2
IPVKQADSGSSEEKQLYNKYPDAVAT	Human milk	Osteopontin	P10451	5756.8	7	10	8
IPVKQADSGSSEEKQLYNKYPDAVATWLNPDPSQKQN	Human milk	Osteopontin	P10451	4146.04	0	1	1
IQDPRLFAEEKAVADTR	Human milk	Polymeric immunoglobulin receptor	P01833	1959.03	21	19	21
IQDPRLFAEEKAVADTRDQ	Human milk	Polymeric immunoglobulin receptor	P01833	2202.11	7	8	10
IQDPRLFAEEKAVADTRDQA	Human milk	Polymeric immunoglobulin receptor	P01833	2273.15	14	14	13
IQDPRLFAEEKAVADTRDQADGS	Human milk	Polymeric immunoglobulin receptor	P01833	2532.23	19	22	20
IQDPRLFAEEKAVADTRDQADGSR	Human milk	Polymeric immunoglobulin receptor	P01833	2688.33	23	23	23
IQDPRLFAEEKAVADTRDQADGSRASVDSGSSEEQGGSSRA	Human milk	Polymeric immunoglobulin receptor	P01833	4280	8	8	8
IQKLEPQIAV	Bovine milk;Human milk	Perilipin_2	Q99541	1138.68	4	2	2
IQYPDATDEDITSH	Human milk	Osteopontin	P10451	1604.71	6	8	12
IQYPDATDEDITSHMESEELNGAYK	Human milk	Osteopontin	P10451	2856.25	12	16	16
ISHELDSASSEVN	Bovine milk;Human milk	Osteopontin	P10451	1387.63	21	20	21
ISKQEYDESGPSIVHRKCF	Bovine milk;Human milk	Actin, cytoplasmic 1	P60712	2280.11	5	6	6
ITDDIMCAKKILDIKGIDYWLAHKALCTEKLEQWLCEKL	Human milk	Alpha_lactalbumin	P00709	4762.45	12	10	8
IVENNESTEYGLFQISNKL	Human milk	Alpha_lactalbumin	P00709	2198.1	1	0	0
IYEAGLAPYKLRPV	Human milk	Lactotransferrin	P02788	1589.9	1	1	1
IYPFVEPIP	Human milk	Beta_casein	P05814	1074.59	4	4	3
IYPFVEPIPY	Human milk	Beta_casein	P05814	1237.65	3	5	3
IYPFVEPIPYGFLPQ	Human milk	Beta_casein	P05814	1779.94	1	1	3
IYPFVEPIPYGFLPQNILPL	Human milk	Beta_casein	P05814	2330.28	3	4	3
IYPFVEPIPYGFLPQNILPLAQPA	Human milk	Beta_casein	P05814	2697.47	6	4	3
IYPFVEPIPYGFLPQNILPLAQPAV	Human milk	Beta_casein	P05814	2796.54	1	3	4
IYPSFQPQPLIYPFVEPIPY	Human milk	Beta_casein	P05814	2408.26	3	4	6
IYPSFQPQPLIYPFVEPIPYGFLPQNILPLAQPA	Human milk	Beta_casein	P05814	3868.08	4	2	4
IYPVTQPLAPVHNP	Human milk	Beta_casein	P05814	1545.84	2	1	3
IYPVTQPLAPVHNPISV	Human milk	Beta_casein	P05814	1845.03	24	24	24
KADAAPDEKVL	Human milk	Polymeric immunoglobulin receptor	P01833	1156.62	2	2	2
KADAAPDEKVLDSGFR	Human milk	Polymeric immunoglobulin receptor	P01833	1718.87	0	1	0
KADAAPDEKVLDSGFREIENK	Human milk	Polymeric immunoglobulin receptor	P01833	2332.18	9	2	3
KALCTEKLEQWLCEKL	Human milk	Alpha_lactalbumin	P00709	2049.05	8	7	8
KATLHAVDVTLDPDTAHPHLFLYEDSK	Human milk	Butyrophilin subfamily 1 member A1	Q13410	3033.53	9	12	10
KATLHAVDVTLDPDTAHPHLFLYEDSKSVR	Human milk	Butyrophilin subfamily 1 member A1	Q13410	3375.73	2	3	3
KATLHAVDVTLDPDTAHPHLFLYEDSKSVRLEDSR	Human milk	Butyrophilin subfamily 1 member A1	Q13410	3976.02	0	2	2
KAVADTRDQADGSRASVDSGSSEEQGGSSR	Human milk	Polymeric immunoglobulin receptor	P01833	3010.37	3	5	6
KAVADTRDQADGSRASVDSGSSEEQGGSSRALVSTLVPLG	Human milk	Polymeric immunoglobulin receptor	P01833	3960.95	7	8	10
KDIDGYGGIAL	Human milk	Alpha_lactalbumin	P00709	1121.58	5	5	7
KDSGRDYVSQFEGSALGKQLNLKL	Human milk	Apolipoprotein A_I	P02647	2653.39	1	1	1
KDTVYTKGRVM	Human milk	Beta_casein	P05814	1297.69	2	9	8
KDTVYTKGRVMP	Human milk	Beta_casein	P05814	2805.49	9	9	7
KDTVYTKGRVMPVL	Human milk	Beta_casein	P05814	1606.9	14	15	12
KDTVYTKGRVMPVLK	Human milk	Beta_casein	P05814	1734.99	11	12	8
KDTVYTKGRVMPVLKSPTIPFFDPQIP	Human milk	Beta_casein	P05814	3074.67	5	5	3
KDTVYTKGRVMPVLKSPTIPFFDPQIPKL	Human milk	Beta_casein	P05814	3315.85	1	1	2
KEIPLSPMGED	Bovine milk;Human milk	Butyrophilin subfamily 1 member A1	Q13410	1215.59	15	16	16
KEIPLSPMGEDS	Bovine milk;Human milk	Butyrophilin subfamily 1 member A1	Q13410	2621.24	11	17	17
KEIPLSPMGEDSAP	Human milk	Butyrophilin subfamily 1 member A1	Q13410	1470.71	15	18	16
KEIPLSPMGEDSAPR	Human milk	Butyrophilin subfamily 1 member A1	Q13410	1626.82	17	17	17
KEIPLSPMGEDSAPRD	Human milk	Butyrophilin subfamily 1 member A1	Q13410	1741.84	15	16	17
KEIPLSPMGEDSAPRDA	Human milk	Butyrophilin subfamily 1 member A1	Q13410	1812.88	12	15	16
KEIPLSPMGEDSAPRDAD	Human milk	Butyrophilin subfamily 1 member A1	Q13410	1927.91	12	14	13
KEIPLSPMGEDSAPRDADT	Human milk	Butyrophilin subfamily 1 member A1	Q13410	2028.95	12	16	17
KEIPLSPMGEDSAPRDADTL	Human milk	Butyrophilin subfamily 1 member A1	Q13410	2142.04	12	12	14
KEIPLSPMGEDSAPRDADTLH	Human milk	Butyrophilin subfamily 1 member A1	Q13410	4574.19	19	19	18
KEIPLSPMGEDSAPRDADTLHS	Human milk	Butyrophilin subfamily 1 member A1	Q13410	4748.25	18	17	18
KEIPLSPMGEDSAPRDADTLHSK	Human milk	Butyrophilin subfamily 1 member A1	Q13410	5004.44	16	15	17
KEIPLSPMGEDSAPRDADTLHSKLIP	Human milk	Butyrophilin subfamily 1 member A1	Q13410	2817.45	15	16	14
KEIPLSPMGEDSAPRDADTLHSKLIPT	Human milk	Butyrophilin subfamily 1 member A1	Q13410	2918.49	7	7	7
KEIPLSPMGEDSAPRDADTLHSKLIPTQ	Human milk	Butyrophilin subfamily 1 member A1	Q13410	6109.1	7	7	7
KEIPLSPMGEDSAPRDADTLHSKLIPTQPS	Human milk	Butyrophilin subfamily 1 member A1	Q13410	3230.64	12	13	13
KEIPLSPMGEDSAPRDADTLHSKLIPTQPSQ	Human milk	Butyrophilin subfamily 1 member A1	Q13410	3358.69	14	15	14
KEIPLSPMGEDSAPRDADTLHSKLIPTQPSQG	Human milk	Butyrophilin subfamily 1 member A1	Q13410	3415.72	4	4	5
KEIPLSPMGEDSAPRDADTLHSKLIPTQPSQGAP	Human milk	Butyrophilin subfamily 1 member A1	Q13410	7183.61	18	16	18
KETCFAEEGKKLVAASQAALGL	Human milk	Serum albumin	P02768	2321.22	3	6	5
KFRRPDIQYPDATDEDITSH	Human milk	Osteopontin	P10451	2404.15	6	4	8
KFRRPDIQYPDATDEDITSHMESEELNGAYK	Human milk	Osteopontin	P10451	7391.36	7	7	4
KGIDYWLAHKALC	Human milk	Alpha_lactalbumin	P00709	1574.81	3	3	6
KGRVMPVLKSPTIP	Human milk	Beta_casein	P05814	3061.82	4	4	2
KGRVMPVLKSPTIPFFDPQIPKLTD	Human milk	Beta_casein	P05814	2824.58	1	1	2
KGYGGVSLPEW	Bovine milk	Alpha_lactalbumin protein variant D	G9G9X6	1192.6	2	2	2
KIIAEKTKIPAVF	Bovine milk	Beta_lactoglobulin	P02754	1457.91	7	6	10
KILDKVGIN	Bovine milk	Alpha_lactalbumin protein variant D	G9G9X6	999.62	7	6	8
KKFRRPDIQYPDATDEDITSH	Human milk	Osteopontin	P10451	2532.25	13	11	10
KKILDIKGIDYW	Human milk	Alpha_lactalbumin	P00709	1491.86	5	4	4
KKILDIKGIDYWLAHKALC	Human milk	Alpha_lactalbumin	P00709	2285.28	4	5	11
KLEQWLCEKL	Human milk	Alpha_lactalbumin	P00709	1346.71	10	9	9
KLGAVYTEGGFVEGVNK	Human milk	Bile salt_activated lipase	P19835	1767.93	19	21	19
KLGAVYTEGGFVEGVNKK	Human milk	Bile salt_activated lipase	P19835	1896.02	15	14	13
KLGAVYTEGGFVEGVNKKLGLLGDSVDIFK	Human milk	Bile salt_activated lipase	P19835	3153.72	13	12	11
KLGLLGDSVDIFK	Human milk	Bile salt_activated lipase	P19835	1404.81	6	3	4
KLIPTQPSQ	Human milk	Butyrophilin subfamily 1 member A1	Q13410	1011.58	2	5	3
KLIPTQPSQG	Human milk	Butyrophilin subfamily 1 member A1	Q13410	1068.6	20	21	21
KLIPTQPSQGAP	Human milk	Butyrophilin subfamily 1 member A1	Q13410	1236.69	22	23	23
KLPLRYPERLQNPSESSEPIPL	Human milk	Alpha_S1_casein	P47710	2563.39	5	4	4
KLPLRYPERLQNPSESSEPIPLESREEYMNGMN	Human milk	Alpha_S1_casein	P47710	3903.9	2	2	3
KLPLRYPERLQNPSESSEPIPLESREEYMNGMNR	Human milk	Alpha_S1_casein	P47710	4060	8	6	6
KMDPSKPSSNVAGVVIIVI	Human milk	Macrophage mannose receptor 1	P22897	1954.1	6	6	5
KNQDKTEIPTIN	Bovine milk	Kappa_casein	P02668	1400.74	3	2	3
KPALEDLRQGLLPVLE	Human milk	Apolipoprotein A_I	P02647	1791.04	3	3	3
KPSYYVRLG	Bovine milk;Human milk	Perilipin_2	Q99541	1082.6	13	10	10
KPTPEGDLEIL	Bovine milk	Beta_lactoglobulin	P02754	1211.65	23	23	23
KPTPEGDLEILL	Bovine milk	Beta_lactoglobulin	P02754	1324.74	24	24	23
KPTPEGDLEILLQ	Bovine milk	Beta_lactoglobulin	P02754	1452.79	9	8	9
KPVPDLVPGNFK	Human milk	Fibrinogen alpha chain	P02671	1310.75	13	12	9
KQFTKCEL	Human milk	Alpha_lactalbumin	P00709	1053.54	7	3	8
KQFTKCELSQL	Human milk	Alpha_lactalbumin	P00709	1381.71	11	10	9
KQFTKCELSQLL	Human milk	Alpha_lactalbumin	P00709	1494.8	8	8	8
KQFTKCELSQLLK	Human milk	Alpha_lactalbumin	P00709	1622.89	8	7	8
KQFTKCELSQLLKD	Human milk	Alpha_lactalbumin	P00709	1737.92	10	7	6
KQFTKCELSQLLKDI	Human milk	Alpha_lactalbumin	P00709	1851	4	2	3
KQFTKCELSQLLKDID	Human milk	Alpha_lactalbumin	P00709	1966.03	11	13	12
KQFTKCELSQLLKDIDG	Human milk	Alpha_lactalbumin	P00709	2023.05	10	7	8
KQFTKCELSQLLKDIDGY	Human milk	Alpha_lactalbumin	P00709	2186.12	12	7	11
KQFTKCELSQLLKDIDGYG	Human milk	Alpha_lactalbumin	P00709	2243.14	8	7	8
KQFTKCELSQLLKDIDGYGG	Human milk	Alpha_lactalbumin	P00709	2300.16	8	6	6
KQFTKCELSQLLKDIDGYGGIAL	Human milk	Alpha_lactalbumin	P00709	2597.36	4	1	6
KQFTKCELSQLLKDIDGYGGIALPEL	Human milk	Alpha_lactalbumin	P00709	2936.54	11	6	8
KQFTKCELSQLLKDIDGYGGIALPELICT	Human milk	Alpha_lactalbumin	P00709	3310.71	2	2	1
KQFTKCELSQLLKDIDGYGGIALPELICTM	Human milk	Alpha_lactalbumin	P00709	3441.75	4	1	2
KQFTKCELSQLLKDIDGYGGIALPELICTMFHTSGYDTQA	Human milk	Alpha_lactalbumin	P00709	9114.41	4	2	3
KQFTKCELSQLLKDIDGYGGIALPELICTMFHTSGYDTQAIV	Human milk	Alpha_lactalbumin	P00709	4857.32	10	9	10
KRLQEQNAIDMEIIVNAKTLDGGLNVI	Human milk	UTP__glucose_1_phosphate uridylyltransferase	Q16851	3133.6	4	4	3
KSGDAAIVDMVPGKPMCVESF	Human milk	Elongation factor 1_alpha 1	P68104	2238.06	1	1	0
KSPTIPFFDPQIPK	Human milk	Beta_casein	P05814	1614.89	12	10	12
KSPTIPFFDPQIPKL	Human milk	Beta_casein	P05814	1727.97	19	20	22
KSPTIPFFDPQIPKLT	Human milk	Beta_casein	P05814	1829.02	9	10	8
KSPTIPFFDPQIPKLTD	Human milk	Beta_casein	P05814	1944.05	18	18	19
KSPTIPFFDPQIPKLTDLENLH	Human milk	Beta_casein	P05814	2550.36	4	2	5
KSPTIPFFDPQIPKLTDLENLHLPLP	Human milk	Beta_casein	P05814	2970.63	1	1	1
KSPTIPFFDPQIPKLTDLENLHLPLPLLQPLMQQVPQPIPQTL	Human milk	Beta_casein	P05814	4895.71	7	12	5
KTGDPNMGDSAVPTHWEPY	Human milk	Bile salt_activated lipase	P19835	2101.93	2	0	1
KVEGFDLVQKPSYYVRLG	Human milk	Perilipin_2	Q99541	2098.13	12	10	11
KVEISIPASSLPRLTP	Human milk	Butyrophilin subfamily 1 member A1	Q13410	1708	24	24	24
KVEISIPASSLPRLTPW	Human milk	Butyrophilin subfamily 1 member A1	Q13410	1894.08	16	14	11
KVEISIPASSLPRLTPWIVA	Human milk	Butyrophilin subfamily 1 member A1	Q13410	2177.27	15	12	14
KVEISIPASSLPRLTPWIVAVA	Human milk	Butyrophilin subfamily 1 member A1	Q13410	2347.37	4	4	6
KVEQAVETEPEPELRQQT	Human milk	Apolipoprotein E	P02649	2111.06	5	4	3
KVLADTKELVSSKVSGAQEMVS	Human milk	Perilipin_3	O60664	2306.23	6	11	9
KVLPIPQQVVPYPQRAVPVQALL	Human milk	Beta_casein	P05814	2553.53	1	0	0
KVNRITGLDPAGPNFEYAEAPSRLSPDDADFVDVLHTFTRGSPG	Bovine milk;Human milk	Lipoprotein lipase	P06858	4729.33	1	1	5
KVNRITGLDPAGPNFEYAEAPSRLSPDDADFVDVLHTFTRGSPGR	Bovine milk;Human milk	Lipoprotein lipase	P06858	4885.43	2	1	3
KVPLAGLEYPMLH	Human milk	Bile salt_activated lipase	P19835	1467.8	3	3	1
KYKVPQLEIVPNSAEER	Bovine milk	Alpha_S1_casein	P02662	2080.05	1	1	1
LAHKALC	Bovine milk;Human milk	Alpha_lactalbumin protein variant D; Alpha_lactalbumin	G9G9X6; P00709	812.445	2	0	5
LAHKALCTEKLEQWLCEKL	Human milk	Alpha_lactalbumin	P00709	2370.23	3	5	7
LAIESQDAGIKTITMLDEQK	Human milk	Synaptosomal_associated protein 23	O00161	2204.15	9	17	17
LALPPQPLW	Human milk	Beta_casein	P05814	1034.6	1	0	3
LALPPQPLWSVPQPK	Human milk	Beta_casein	P05814	1670.96	9	6	8
LALPPQPLWSVPQPKVL	Human milk	Beta_casein	P05814	1883.12	11	9	11
LALPPQPLWSVPQPKVLPIPQQVVPYPQR	Human milk	Beta_casein	P05814	3285.89	10	10	10
LALPPQPLWSVPQPKVLPIPQQVVPYPQRAVPVQA	Human milk	Beta_casein	P05814	3851.21	17	16	16
LALPPQPLWSVPQPKVLPIPQQVVPYPQRAVPVQAL	Human milk	Beta_casein	P05814	3964.29	12	7	10
LAPVHNPISV	Human milk	Beta_casein	P05814	1046.6	24	24	24
LAQPAVVLPVPQPEIMEVPK	Human milk	Beta_casein	P05814	4326.43	23	20	21
LAQPAVVLPVPQPEIMEVPKA	Human milk	Beta_casein	P05814	4468.51	19	17	18
LAQPAVVLPVPQPEIMEVPKAK	Human milk	Beta_casein	P05814	2354.35	13	12	10
LAQPAVVLPVPQPEIMEVPKAKDT	Human milk	Beta_casein	P05814	2570.43	20	22	18
LAQPAVVLPVPQPEIMEVPKAKDTV	Human milk	Beta_casein	P05814	2669.49	10	10	11
LAQPAVVLPVPQPEIMEVPKAKDTVYT	Human milk	Beta_casein	P05814	5883.21	24	21	22
LAQPAVVLPVPQPEIMEVPKAKDTVYTK	Human milk	Beta_casein	P05814	6139.4	22	21	19
LAQPAVVLPVPQPEIMEVPKAKDTVYTKG	Human milk	Beta_casein	P05814	6253.44	23	21	19
LAQPAVVLPVPQPEIMEVPKAKDTVYTKGR	Human milk	Beta_casein	P05814	6565.64	11	11	11
LAQPAVVLPVPQPEIMEVPKAKDTVYTKGRVMP	Human milk	Beta_casein	P05814	3601.98	18	15	18
LAQTLELKVTASPDKVTKT	Human milk	Chordin_like protein 2	Q6WN34	2043.17	2	3	4
LCTEKLEQWL	Human milk	Alpha_lactalbumin	P00709	1319.67	8	7	9
LCTEKLEQWLCEKL	Human milk	Alpha_lactalbumin	P00709	1849.92	16	14	14
LDAQSAPLRVY	Bovine milk	Beta_lactoglobulin	P02754	1232.66	6	6	11
LDDDITDDIMCAKKI	Human milk	Alpha_lactalbumin	P00709	1765.83	5	6	4
LDDQSAETHSHKQSRLY	Human milk	Osteopontin	P10451	2014.96	1	1	1
LDGGFIYEAGLAPYKLRPV	Human milk	Lactotransferrin	P02788	2079.13	2	2	1
LDICSKNPCHNGGLCEEISQEVR	Human milk	Lactadherin	Q08431	2715.23	9	6	6
LDIKGIDYWLAHKALC	Human milk	Alpha_lactalbumin	P00709	1916.01	6	6	7
LDIKGIDYWLAHKALCTE	Human milk	Alpha_lactalbumin	P00709	2146.1	2	3	3
LDKVGIN	Bovine milk	Alpha_lactalbumin protein variant D	G9G9X6	758.441	13	14	12
LDPDTAHPHLFLYEDSK	Bovine milk;Human milk	Butyrophilin subfamily 1 member A1	Q13410	1997.96	15	16	16
LDPDTAHPHLFLYEDSKSVRLE	Bovine milk;Human milk	Butyrophilin subfamily 1 member A1	Q13410	2582.29	9	10	14
LDTDYKKY	Bovine milk	Beta_lactoglobulin	P02754	1045.52	15	13	14
LEALDCILPPTRPTDKPL	Human milk	Elongation factor 1_alpha 1	P68104	2049.1	2	2	2
LEALDCILPPTRPTDKPLRLPL	Human milk	Elongation factor 1_alpha 1	P68104	2528.43	5	4	5
LEAVPKTGDEKDVSV	Human milk	Hsp90 co_chaperone Cdc37	Q16543	1586.83	2	2	1
LEELKWKKA	Human milk	Butyrophilin subfamily 1 member A1	Q13410	1144.67	2	1	1
LEELKWKKAT	Human milk	Butyrophilin subfamily 1 member A1	Q13410	1245.72	4	6	8
LEELKWKKATL	Human milk	Butyrophilin subfamily 1 member A1	Q13410	1358.8	4	4	4
LEELKWKKATLH	Human milk	Butyrophilin subfamily 1 member A1	Q13410	1495.86	2	0	1
LEMIHEAQQAMDI	Human milk	Clusterin	P10909	1544.71	1	1	1
LEMIHEAQQAMDIHF	Human milk	Clusterin	P10909	1844.83	1	1	1
LENDRQQTHMLDVM	Human milk	Clusterin	P10909	3475.59	3	1	3
LENDRQQTHMLDVMQDHFSRASS	Human milk	Clusterin	P10909	2745.25	2	0	1
LENLHLPLPL	Human milk	Beta_casein	P05814	1158.69	9	9	13
LENLHLPLPLL	Human milk	Beta_casein	P05814	1271.77	12	11	16
LENLHLPLPLLQ	Human milk	Beta_casein	P05814	1399.83	11	16	18
LENLHLPLPLLQPLM	Human milk	Beta_casein	P05814	1741.01	5	8	10
LENLHLPLPLLQPLMQ	Human milk	Beta_casein	P05814	1869.07	4	5	7
LENLHLPLPLLQPLMQQV	Human milk	Beta_casein	P05814	2096.19	15	16	14
LENLHLPLPLLQPLMQQVPQPIPQT	Human milk	Beta_casein	P05814	2857.6	6	5	9
LENLHLPLPLLQPLMQQVPQPIPQTL	Human milk	Beta_casein	P05814	2970.68	3	8	4
LENLHLPLPLLQPLMQQVPQPIPQTLAL	Human milk	Beta_casein	P05814	3154.81	3	3	5
LENPQPHPGWQGTL	Human milk	Bile salt_activated lipase	P19835	1573.78	0	2	2
LEQWLCEKL	Human milk	Alpha_lactalbumin	P00709	1218.62	9	10	8
LESREEYMNGMN	Human milk	Alpha_S1_casein	P47710	1472.61	10	15	17
LESREEYMNGMNR	Human milk	Alpha_S1_casein	P47710	1628.72	10	14	10
LFAEEKAVAD	Human milk	Polymeric immunoglobulin receptor	P01833	1092.56	23	19	19
LFAEEKAVADTR	Human milk	Polymeric immunoglobulin receptor	P01833	1349.71	6	5	9
LFAEEKAVADTRD	Human milk	Polymeric immunoglobulin receptor	P01833	1464.73	10	9	11
LFAEEKAVADTRDQ	Human milk	Polymeric immunoglobulin receptor	P01833	1592.79	5	4	9
LFAEEKAVADTRDQA	Human milk	Polymeric immunoglobulin receptor	P01833	1663.83	14	9	10
LFAEEKAVADTRDQAD	Human milk	Polymeric immunoglobulin receptor	P01833	1778.86	18	17	17
LFAEEKAVADTRDQADG	Human milk	Polymeric immunoglobulin receptor	P01833	1835.88	7	4	8
LFAEEKAVADTRDQADGS	Human milk	Polymeric immunoglobulin receptor	P01833	1922.91	14	16	18
LFAEEKAVADTRDQADGSR	Human milk	Polymeric immunoglobulin receptor	P01833	2079.01	23	24	23
LFAEEKAVADTRDQADGSRAS	Human milk	Polymeric immunoglobulin receptor	P01833	2237.08	8	8	9
LFAEEKAVADTRDQADGSRASV	Human milk	Polymeric immunoglobulin receptor	P01833	2336.15	4	6	5
LFAEEKAVADTRDQADGSRASVD	Human milk	Polymeric immunoglobulin receptor	P01833	2451.17	16	18	17
LFAEEKAVADTRDQADGSRASVDSGSSEE	Human milk	Polymeric immunoglobulin receptor	P01833	3027.38	2	1	2
LFAEEKAVADTRDQADGSRASVDSGSSEEQGGSS	Human milk	Polymeric immunoglobulin receptor	P01833	3443.54	3	4	3
LFAEEKAVADTRDQADGSRASVDSGSSEEQGGSSR	Human milk	Polymeric immunoglobulin receptor	P01833	3599.64	9	14	12
LFAEEKAVADTRDQADGSRASVDSGSSEEQGGSSRA	Human milk	Polymeric immunoglobulin receptor	P01833	3670.68	14	17	16
LFAEEKAVADTRDQADGSRASVDSGSSEEQGGSSRAL	Human milk	Polymeric immunoglobulin receptor	P01833	3783.77	6	6	5
LFAEEKAVADTRDQADGSRASVDSGSSEEQGGSSRALV	Human milk	Polymeric immunoglobulin receptor	P01833	3882.83	5	7	7
LFAEEKAVADTRDQADGSRASVDSGSSEEQGGSSRALVST	Human milk	Polymeric immunoglobulin receptor	P01833	4070.91	12	11	13
LFAEEKAVADTRDQADGSRASVDSGSSEEQGGSSRALVSTLVP	Human milk	Polymeric immunoglobulin receptor	P01833	4380.12	5	7	7
LFAEEKAVADTRDQADGSRASVDSGSSEEQGGSSRALVSTLVPL	Human milk	Polymeric immunoglobulin receptor	P01833	4493.2	21	20	20
LFAEEKAVADTRDQADGSRASVDSGSSEEQGGSSRALVSTLVPLG	Human milk	Polymeric immunoglobulin receptor	P01833	4550.22	24	24	24
LFAEEKAVADTRDQADGSRASVDSGSSEEQGGSSRALVSTLVPLGLV	Human milk	Polymeric immunoglobulin receptor	P01833	4762.38	19	16	15
LGAVYTEGGFVEGVNK	Human milk	Bile salt_activated lipase	P19835	1639.83	11	13	12
LGAVYTEGGFVEGVNKK	Human milk	Bile salt_activated lipase	P19835	1767.93	19	21	19
LGAVYTEGGFVEGVNKKLGLLGDSVDIFK	Human milk	Bile salt_activated lipase	P19835	3025.62	11	7	9
LGLDNAGKTT	Human milk	GTP_binding protein SAR1b	Q9Y6B6	989.526	2	1	1
LGLDNAGKTTLL	Human milk	GTP_binding protein SAR1b	Q9Y6B6	1215.69	5	3	4
LGLLGDSVDIFK	Human milk	Bile salt_activated lipase	P19835	1276.71	5	6	6
LGSEETTEHTPSDASTTEGK	Bovine milk	Glycosylation_dependent cell adhesion molecule 1	P80195	2076.92	3	3	2
LHAVDVTLDPDTAHPHLFLYEDSK	Bovine milk;Human milk	Butyrophilin subfamily 1 member A1	Q13410	2733.35	4	5	7
LHLPLPLLQPLMQQVPQPIPQTLALPPQP	Human milk	Beta_casein	P05814	3217.85	0	1	1
LHSKLIPTQPSQGAP	Human milk	Butyrophilin subfamily 1 member A1	Q13410	1573.87	3	4	8
LISKEQIVIR	Bovine milk	Glycosylation_dependent cell adhesion molecule 1	P80195	1278.72	10	6	9
LIVTQTMK	Bovine milk	Beta_lactoglobulin	P02754	933.544	10	7	6
LIVTQTMKG	Bovine milk	Beta_lactoglobulin	P02754	990.565	2	1	0
LIYPFVEPIP	Human milk	Beta_casein	P05814	1187.67	1	2	0
LIYPFVEPIPYGFLPQ	Human milk	Beta_casein	P05814	1893.02	2	0	0
LIYPFVEPIPYGFLPQNILPL	Human milk	Beta_casein	P05814	2443.37	6	5	3
LIYPFVEPIPYGFLPQNILPLA	Human milk	Beta_casein	P05814	2514.4	5	3	3
LIYPFVEPIPYGFLPQNILPLAQP	Human milk	Beta_casein	P05814	2739.52	4	3	1
LIYPFVEPIPYGFLPQNILPLAQPA	Human milk	Beta_casein	P05814	2810.55	6	5	6
LIYPFVEPIPYGFLPQNILPLAQPAV	Human milk	Beta_casein	P05814	2909.62	4	7	8
LIYPFVEPIPYGFLPQNILPLAQPAVVLPVPQPEIMEVPK	Human milk	Beta_casein	P05814	8948.97	13	15	13
LIYPFVEPIPYGFLPQNILPLAQPAVVLPVPQPEIMEVPKA	Human milk	Beta_casein	P05814	4537.52	4	4	1
LIYPFVEPIPYGFLPQNILPLAQPAVVLPVPQPEIMEVPKAKDT	Human milk	Beta_casein	P05814	4881.69	9	4	6
LKATGKNLSEAQLRKLIS	Human milk	Calmodulin_like protein 5	Q9NZT1	1970.18	1	0	0
LKSPTIPFFD	Human milk	Beta_casein	P05814	1164.63	3	4	4
LKSPTIPFFDPQIPK	Human milk	Beta_casein	P05814	1727.97	10	12	13
LKSPTIPFFDPQIPKL	Human milk	Beta_casein	P05814	1841.06	1	3	2
LKSPTIPFFDPQIPKLT	Human milk	Beta_casein	P05814	1942.1	5	4	4
LKSPTIPFFDPQIPKLTD	Human milk	Beta_casein	P05814	2057.13	8	9	7
LKSPTIPFFDPQIPKLTDLENLHLPLP	Human milk	Beta_casein	P05814	3083.72	1	4	1
LKSPTIPFFDPQIPKLTDLENLHLPLPL	Human milk	Beta_casein	P05814	3196.8	6	5	3
LKSPTIPFFDPQIPKLTDLENLHLPLPLLQPL	Human milk	Beta_casein	P05814	3648.08	3	3	1
LLLNPTH	Human milk	Beta_casein	P05814	807.472	12	18	16
LLLNPTHQIYP	Human milk	Beta_casein	P05814	1308.73	14	17	17
LLLNPTHQIYPVT	Human milk	Beta_casein	P05814	1508.85	24	24	24
LLLNPTHQIYPVTQ	Human milk	Beta_casein	P05814	1636.91	24	24	23
LLLNPTHQIYPVTQPLA	Human milk	Beta_casein	P05814	1918.08	2	3	6
LLLNPTHQIYPVTQPLAP	Human milk	Beta_casein	P05814	2015.13	13	18	19
LLLNPTHQIYPVTQPLAPV	Human milk	Beta_casein	P05814	2114.2	4	4	4
LLLNPTHQIYPVTQPLAPVH	Human milk	Beta_casein	P05814	2251.26	15	18	21
LLLNPTHQIYPVTQPLAPVHN	Human milk	Beta_casein	P05814	2365.3	3	7	7
LLLNPTHQIYPVTQPLAPVHNP	Human milk	Beta_casein	P05814	2462.36	2	3	0
LLLNPTHQIYPVTQPLAPVHNPI	Human milk	Beta_casein	P05814	2575.44	5	5	4
LLLNPTHQIYPVTQPLAPVHNPIS	Human milk	Beta_casein	P05814	2662.47	23	20	22
LLLNPTHQIYPVTQPLAPVHNPISV	Human milk	Beta_casein	P05814	2761.54	24	24	24
LLLNQELLLNPTH	Human milk	Beta_casein	P05814	1517.87	21	21	22
LLLNQELLLNPTHQ	Human milk	Beta_casein	P05814	1645.93	9	9	12
LLLNQELLLNPTHQIYP	Human milk	Beta_casein	P05814	2019.13	14	12	13
LLLNQELLLNPTHQIYPVT	Human milk	Beta_casein	P05814	2219.24	15	18	20
LLLNQELLLNPTHQIYPVTQ	Human milk	Beta_casein	P05814	2347.3	22	19	22
LLLNQELLLNPTHQIYPVTQPLAPVH	Human milk	Beta_casein	P05814	2961.66	14	11	14
LLLNQELLLNPTHQIYPVTQPLAPVHN	Human milk	Beta_casein	P05814	3075.7	2	2	5
LLLNQELLLNPTHQIYPVTQPLAPVHNPIS	Human milk	Beta_casein	P05814	3372.87	9	10	10
LLLNQELLLNPTHQIYPVTQPLAPVHNPISV	Human milk	Beta_casein	P05814	3471.94	17	18	21
LLNPTHQ	Human milk	Beta_casein	P05814	822.447	4	4	9
LLNPTHQIY	Human milk	Beta_casein	P05814	1098.59	11	17	13
LLNPTHQIYP	Human milk	Beta_casein	P05814	1195.65	21	18	23
LLNPTHQIYPV	Human milk	Beta_casein	P05814	1294.72	5	6	4
LLNPTHQIYPVT	Human milk	Beta_casein	P05814	1395.76	24	24	24
LLNPTHQIYPVTQ	Human milk	Beta_casein	P05814	1523.82	24	24	24
LLNPTHQIYPVTQPLAP	Human milk	Beta_casein	P05814	1902.05	20	22	24
LLNPTHQIYPVTQPLAPV	Human milk	Beta_casein	P05814	2001.12	5	8	7
LLNPTHQIYPVTQPLAPVH	Human milk	Beta_casein	P05814	2138.18	17	19	21
LLNPTHQIYPVTQPLAPVHN	Human milk	Beta_casein	P05814	2252.22	12	20	23
LLNPTHQIYPVTQPLAPVHNP	Human milk	Beta_casein	P05814	2349.27	12	17	19
LLNPTHQIYPVTQPLAPVHNPI	Human milk	Beta_casein	P05814	2462.36	5	8	10
LLNPTHQIYPVTQPLAPVHNPIS	Human milk	Beta_casein	P05814	2549.39	22	23	24
LLNPTHQIYPVTQPLAPVHNPISV	Human milk	Beta_casein	P05814	2648.46	24	24	24
LLNQELLLNPT	Human milk	Beta_casein	P05814	1267.73	10	17	14
LLNQELLLNPTH	Human milk	Beta_casein	P05814	1404.78	13	17	21
LLNQELLLNPTHQ	Human milk	Beta_casein	P05814	1532.84	9	15	17
LLNQELLLNPTHQIYP	Human milk	Beta_casein	P05814	1906.04	15	13	15
LLNQELLLNPTHQIYPV	Human milk	Beta_casein	P05814	2005.11	7	8	9
LLNQELLLNPTHQIYPVT	Human milk	Beta_casein	P05814	2106.16	20	20	22
LLNQELLLNPTHQIYPVTQ	Human milk	Beta_casein	P05814	2234.22	21	21	24
LLNQELLLNPTHQIYPVTQPL	Human milk	Beta_casein	P05814	2444.35	3	2	7
LLNQELLLNPTHQIYPVTQPLAP	Human milk	Beta_casein	P05814	2612.44	5	4	4
LLNQELLLNPTHQIYPVTQPLAPV	Human milk	Beta_casein	P05814	2711.51	9	11	12
LLNQELLLNPTHQIYPVTQPLAPVH	Human milk	Beta_casein	P05814	2848.57	11	10	13
LLNQELLLNPTHQIYPVTQPLAPVHN	Human milk	Beta_casein	P05814	2962.61	8	10	9
LLNQELLLNPTHQIYPVTQPLAPVHNP	Human milk	Beta_casein	P05814	3059.67	10	6	9
LLNQELLLNPTHQIYPVTQPLAPVHNPI	Human milk	Beta_casein	P05814	3172.75	10	7	7
LLNQELLLNPTHQIYPVTQPLAPVHNPIS	Human milk	Beta_casein	P05814	3259.78	18	18	20
LLNQELLLNPTHQIYPVTQPLAPVHNPISV	Human milk	Beta_casein	P05814	3358.85	24	24	24
LLQPLMQQVPQPIPQT	Human milk	Beta_casein	P05814	1831.01	24	24	24
LLQPLMQQVPQPIPQTL	Human milk	Beta_casein	P05814	3904.19	19	20	19
LLQPLMQQVPQPIPQTLALPPQP	Human milk	Beta_casein	P05814	2547.44	21	18	15
LLQPLMQQVPQPIPQTLALPPQPLWSVPQP	Human milk	Beta_casein	P05814	6725.72	10	9	6
LLQPLMQQVPQPIPQTLALPPQPLWSVPQPK	Human milk	Beta_casein	P05814	3482.96	9	9	4
LLTQQTELQSLRREVSRLQ	Human milk	Tumor necrosis factor ligand superfamily member 13	O75888	2298.29	0	0	1
LMIEQNTKSPLFMGKVVNPTQK	Human milk	Alpha_1_antitrypsin	P01009	5022.68	14	15	14
LMQQVPQPIPQT	Human milk	Beta_casein	P05814	1379.74	24	24	22
LMQQVPQPIPQTL	Human milk	Beta_casein	P05814	1492.82	15	14	15
LMQQVPQPIPQTLALPPQPLWSVPQPK	Human milk	Beta_casein	P05814	3031.68	7	6	6
LNENKVLVLDTDYKKY	Bovine milk	Beta_lactoglobulin	P02754	1955.05	8	4	2
LNENLLRF	Bovine milk	Alpha_S1_casein	P02662	1018.57	3	7	2
LNEYNQLQLQAAHAQEQIR	Human milk	Alpha_S1_casein	P47710	2267.15	17	15	15
LNEYNQLQLQAAHAQEQIRR	Human milk	Alpha_S1_casein	P47710	2423.25	13	12	11
LNPTHQIYP	Human milk	Beta_casein	P05814	1082.56	5	3	2
LNPTHQIYPVT	Human milk	Beta_casein	P05814	1282.68	13	17	21
LNPTHQIYPVTQ	Human milk	Beta_casein	P05814	1410.74	11	15	17
LNPTHQIYPVTQPLAP	Human milk	Beta_casein	P05814	1788.96	9	19	15
LNPTHQIYPVTQPLAPV	Human milk	Beta_casein	P05814	1888.03	7	5	5
LNPTHQIYPVTQPLAPVH	Human milk	Beta_casein	P05814	2025.09	13	17	16
LNPTHQIYPVTQPLAPVHNP	Human milk	Beta_casein	P05814	2236.19	7	6	10
LNPTHQIYPVTQPLAPVHNPI	Human milk	Beta_casein	P05814	2349.27	4	3	3
LNPTHQIYPVTQPLAPVHNPIS	Human milk	Beta_casein	P05814	2436.3	21	21	23
LNPTHQIYPVTQPLAPVHNPISV	Human milk	Beta_casein	P05814	2535.37	24	24	24
LNQELLLNPT	Human milk	Beta_casein	P05814	1154.64	8	8	12
LNQELLLNPTH	Human milk	Beta_casein	P05814	1291.7	6	10	8
LNQELLLNPTHQ	Human milk	Beta_casein	P05814	1419.76	10	18	19
LNQELLLNPTHQIYP	Human milk	Beta_casein	P05814	1792.96	20	15	21
LNQELLLNPTHQIYPV	Human milk	Beta_casein	P05814	1892.03	7	7	9
LNQELLLNPTHQIYPVT	Human milk	Beta_casein	P05814	1993.08	20	22	21
LNQELLLNPTHQIYPVTQ	Human milk	Beta_casein	P05814	2121.13	16	16	19
LNQELLLNPTHQIYPVTQPLAPV	Human milk	Beta_casein	P05814	2598.43	9	7	6
LNQELLLNPTHQIYPVTQPLAPVH	Human milk	Beta_casein	P05814	2735.49	16	11	15
LNQELLLNPTHQIYPVTQPLAPVHN	Human milk	Beta_casein	P05814	2849.53	4	4	5
LNQELLLNPTHQIYPVTQPLAPVHNP	Human milk	Beta_casein	P05814	2946.58	7	4	4
LNQELLLNPTHQIYPVTQPLAPVHNPI	Human milk	Beta_casein	P05814	3059.67	4	5	3
LNQELLLNPTHQIYPVTQPLAPVHNPIS	Human milk	Beta_casein	P05814	3146.7	18	17	18
LNQELLLNPTHQIYPVTQPLAPVHNPISV	Human milk	Beta_casein	P05814	3245.77	24	24	24
LNQPSTQIVANAKGAV	Human milk	Perilipin_2	Q99541	1610.89	3	2	1
LNQPSTQIVANAKGAVTGAKDA	Human milk	Perilipin_2	Q99541	2154.15	1	1	1
LNQPSTQIVANAKGAVTGAKDAV	Human milk	Perilipin_2	Q99541	2253.22	2	1	1
LPGAGIPPPPP	Human milk	Formin_2	Q9NZ56	1012.58	14	11	13
LPIIQKL	Bovine milk;Human milk	Perilipin_2	Q99541	824.56	23	24	24
LPIIQKLEPQ	Bovine milk;Human milk	Perilipin_2	Q99541	1178.71	1	1	1
LPIIQKLEPQI	Bovine milk;Human milk	Perilipin_2	Q99541	1291.8	11	19	20
LPIIQKLEPQIA	Bovine milk;Human milk	Perilipin_2	Q99541	1362.84	23	24	24
LPIIQKLEPQIAVANTY	Bovine milk;Human milk	Perilipin_2	Q99541	1911.09	19	20	21
LPILNQPSTQIVANAK	Human milk	Perilipin_2	Q99541	1706.98	1	3	5
LPIPQQVVPYP	Human milk	Beta_casein	P05814	1250.71	24	24	24
LPIPQQVVPYPQR	Human milk	Beta_casein	P05814	1534.87	13	12	15
LPIPQQVVPYPQRA	Human milk	Beta_casein	P05814	1605.91	21	23	24
LPIPQQVVPYPQRAV	Human milk	Beta_casein	P05814	1704.98	19	23	24
LPIPQQVVPYPQRAVP	Human milk	Beta_casein	P05814	1802.03	23	23	23
LPIPQQVVPYPQRAVPV	Human milk	Beta_casein	P05814	1901.1	20	14	17
LPIPQQVVPYPQRAVPVQ	Human milk	Beta_casein	P05814	2029.16	23	24	24
LPIPQQVVPYPQRAVPVQA	Human milk	Beta_casein	P05814	2100.2	22	23	23
LPIPQQVVPYPQRAVPVQAL	Human milk	Beta_casein	P05814	2213.28	13	12	13
LPIPQQVVPYPQRAVPVQALL	Human milk	Beta_casein	P05814	2326.36	19	18	20
LPIPQQVVPYPQRAVPVQALLLNQE	Human milk	Beta_casein	P05814	2810.59	6	0	4
LPLAQPAVVLPVPQPEI	Human milk	Beta_casein	P05814	1781.06	11	13	14
LPLAQPAVVLPVPQPEIMEVPK	Human milk	Beta_casein	P05814	4746.71	13	12	12
LPLAQPAVVLPVPQPEIMEVPKA	Human milk	Beta_casein	P05814	2436.39	3	0	4
LPLAQPAVVLPVPQPEIMEVPKAKDTV	Human milk	Beta_casein	P05814	2879.63	2	1	1
LPLAQPAVVLPVPQPEIMEVPKAKDTVY	Human milk	Beta_casein	P05814	3042.69	1	0	1
LPLAQPAVVLPVPQPEIMEVPKAKDTVYT	Human milk	Beta_casein	P05814	6303.48	14	10	10
LPLAQPAVVLPVPQPEIMEVPKAKDTVYTK	Human milk	Beta_casein	P05814	6559.67	8	9	8
LPLAQPAVVLPVPQPEIMEVPKAKDTVYTKG	Human milk	Beta_casein	P05814	3328.86	4	5	4
LPLPLLQPLM	Human milk	Beta_casein	P05814	1134.7	16	13	12
LPLPLLQPLMQQVPQPIPQT	Human milk	Beta_casein	P05814	2251.29	7	4	4
LPLPLLQPLMQQVPQPIPQTL	Human milk	Beta_casein	P05814	2364.37	1	0	0
LPLRYPERLQNPSE	Human milk	Alpha_S1_casein	P47710	1711.91	17	16	18
LPLRYPERLQNPSESSEPIP	Human milk	Alpha_S1_casein	P47710	2322.21	24	23	24
LPLRYPERLQNPSESSEPIPL	Human milk	Alpha_S1_casein	P47710	4950.55	11	16	12
LPLRYPERLQNPSESSEPIPLE	Human milk	Alpha_S1_casein	P47710	2564.34	20	20	19
LPLRYPERLQNPSESSEPIPLES	Human milk	Alpha_S1_casein	P47710	2651.37	15	12	14
LPLRYPERLQNPSESSEPIPLESR	Human milk	Alpha_S1_casein	P47710	2807.47	1	2	2
LPLRYPERLQNPSESSEPIPLESREEY	Human milk	Alpha_S1_casein	P47710	3228.62	3	4	5
LPLRYPERLQNPSESSEPIPLESREEYMNGMN	Human milk	Alpha_S1_casein	P47710	11375.4	24	24	23
LPLRYPERLQNPSESSEPIPLESREEYMNGMNR	Human milk	Alpha_S1_casein	P47710	7879.81	9	11	8
LPLRYPERLQNPSESSEPIPLESREEYMNGMNRQ	Human milk	Alpha_S1_casein	P47710	4059.97	4	4	4
LPLRYPERLQNPSESSEPIPLESREEYMNGMNRQRNIL	Human milk	Alpha_S1_casein	P47710	4556.28	5	8	5
LPLTEEELEKEAKKVEG	Human milk	Perilipin_2	Q99541	1942.04	5	12	14
LPLTEEELEKEAKKVEGF	Human milk	Perilipin_2	Q99541	2089.11	1	0	1
LPLTEEELEKEAKKVEGFDLV	Human milk	Perilipin_2	Q99541	2416.29	20	20	21
LPLTEEELEKEAKKVEGFDLVQKPSYYVRLG	Human milk	Perilipin_2	Q99541	3607.93	15	15	15
LPNSHPPTV	Human milk	Kappa_casein	P07498	961.51	20	18	19
LPNSHPPTVV	Human milk	Kappa_casein	P07498	1060.58	6	10	9
LPNSHPPTVVR	Human milk	Kappa_casein	P07498	1216.68	16	16	16
LPPPPPPPP	Bovine milk;Human milk	Uncharacterized protein (Fragment)	F1MBH4	908.524	17	18	16
LPPPPPPPPP	Bovine milk;Human milk	Uncharacterized protein (Fragment)	F1MBH4	1005.58	6	7	5
LPPQPLWS	Human milk	Beta_casein	P05814	937.514	24	23	23
LPPQPLWSVPQ	Human milk	Beta_casein	P05814	1261.69	4	2	3
LPPQPLWSVPQP	Human milk	Beta_casein	P05814	1358.75	16	17	16
LPPQPLWSVPQPK	Human milk	Beta_casein	P05814	1486.84	2	3	1
LPPQPLWSVPQPKVL	Human milk	Beta_casein	P05814	1698.99	6	1	6
LPPQPLWSVPQPKVLPIPQQ	Human milk	Beta_casein	P05814	2262.3	6	5	6
LPPQPLWSVPQPKVLPIPQQV	Human milk	Beta_casein	P05814	2361.37	5	2	3
LPPQPLWSVPQPKVLPIPQQVVP	Human milk	Beta_casein	P05814	2557.49	2	1	3
LPPQPLWSVPQPKVLPIPQQVVPYP	Human milk	Beta_casein	P05814	2817.61	12	8	11
LPPQPLWSVPQPKVLPIPQQVVPYPQ	Human milk	Beta_casein	P05814	2945.67	11	3	8
LPPQPLWSVPQPKVLPIPQQVVPYPQR	Human milk	Beta_casein	P05814	3101.77	15	15	15
LPPQPLWSVPQPKVLPIPQQVVPYPQRA	Human milk	Beta_casein	P05814	3172.8	15	13	12
LPPQPLWSVPQPKVLPIPQQVVPYPQRAV	Human milk	Beta_casein	P05814	3271.87	3	1	5
LPPQPLWSVPQPKVLPIPQQVVPYPQRAVP	Human milk	Beta_casein	P05814	3368.92	2	3	4
LPPQPLWSVPQPKVLPIPQQVVPYPQRAVPVQ	Human milk	Beta_casein	P05814	3596.05	8	6	6
LPPQPLWSVPQPKVLPIPQQVVPYPQRAVPVQA	Human milk	Beta_casein	P05814	3667.09	21	19	22
LPPQPLWSVPQPKVLPIPQQVVPYPQRAVPVQAL	Human milk	Beta_casein	P05814	3780.17	6	7	8
LPQNILPLA	Human milk	Beta_casein	P05814	978.598	5	4	5
LPQNILPLAQ	Human milk	Beta_casein	P05814	1106.66	2	5	4
LPQNILPLAQP	Human milk	Beta_casein	P05814	1203.71	2	2	1
LPQNILPLAQPA	Human milk	Beta_casein	P05814	1274.75	3	2	2
LPQNILPLAQPAV	Human milk	Beta_casein	P05814	1373.82	7	5	10
LPQNILPLAQPAVVLPVPQPEIMEVPK	Human milk	Beta_casein	P05814	2930.68	11	5	4
LPQNILPLAQPAVVLPVPQPEIMEVPKAKDTVYTK	Human milk	Beta_casein	P05814	3837.16	3	4	4
LPVPQPEIMEVPK	Human milk	Beta_casein	P05814	2969.62	24	24	22
LPVPQPEIMEVPKA	Human milk	Beta_casein	P05814	3111.7	23	23	22
LPVPQPEIMEVPKAK	Human milk	Beta_casein	P05814	1675.95	3	3	3
LPVPQPEIMEVPKAKD	Human milk	Beta_casein	P05814	1790.97	11	9	10
LPVPQPEIMEVPKAKDT	Human milk	Beta_casein	P05814	3800.03	24	24	22
LPVPQPEIMEVPKAKDTV	Human milk	Beta_casein	P05814	3998.17	24	23	22
LPVPQPEIMEVPKAKDTVY	Human milk	Beta_casein	P05814	2154.15	8	6	8
LPVPQPEIMEVPKAKDTVYT	Human milk	Beta_casein	P05814	4526.39	19	19	18
LPVPQPEIMEVPKAKDTVYTK	Human milk	Beta_casein	P05814	4782.58	18	16	17
LPVPQPEIMEVPKAKDTVYTKG	Human milk	Beta_casein	P05814	2440.32	21	16	20
LPVPQPEIMEVPKAKDTVYTKGR	Human milk	Beta_casein	P05814	2596.42	2	4	0
LPVPQPEIMEVPKAKDTVYTKGRVMP	Human milk	Beta_casein	P05814	8818.72	4	5	4
LPVPQPEIMEVPKAKDTVYTKGRVMPV	Human milk	Beta_casein	P05814	3022.65	10	7	11
LPVPQPEIMEVPKAKDTVYTKGRVMPVLKSPTIP	Human milk	Beta_casein	P05814	3759.1	4	4	2
LPVPQPEIMEVPKAKDTVYTKGRVMPVLKSPTIPF	Human milk	Beta_casein	P05814	3906.16	1	1	0
LQNPSESSEPIPLESR	Human milk	Alpha_S1_casein	P47710	1782.89	0	1	6
LQNPSESSEPIPLESREEY	Human milk	Alpha_S1_casein	P47710	2204.04	5	8	10
LQNPSESSEPIPLESREEYMNG	Human milk	Alpha_S1_casein	P47710	2506.14	12	10	12
LQNPSESSEPIPLESREEYMNGMN	Human milk	Alpha_S1_casein	P47710	2751.22	24	24	21
LQNPSESSEPIPLESREEYMNGMNR	Human milk	Alpha_S1_casein	P47710	5830.64	24	24	23
LQNPSESSEPIPLESREEYMNGMNRQ	Human milk	Alpha_S1_casein	P47710	3035.38	17	17	13
LQPLMQQVPQPIPQT	Human milk	Beta_casein	P05814	1717.93	13	13	11
LQPLMQQVPQPIPQTL	Human milk	Beta_casein	P05814	3678.02	16	14	13
LQPLMQQVPQPIPQTLALPPQPLWSVP	Human milk	Beta_casein	P05814	3016.67	9	7	4
LQPLMQQVPQPIPQTLALPPQPLWSVPQP	Human milk	Beta_casein	P05814	3241.78	7	7	5
LQQHDVAQGQWDPADPAPSA	Human milk	Fatty acid synthase	P49327	2130.98	0	1	0
LRYPERLQNPSESSEPIPLESREEYMNGMN	Human milk	Alpha_S1_casein	P47710	3565.67	5	5	7
LSKEIPLSPMGEDSAPRDADTLH	Human milk	Butyrophilin subfamily 1 member A1	Q13410	2479.21	14	15	15
LSPMGEDSAPRDADTLH	Human milk	Butyrophilin subfamily 1 member A1	Q13410	1811.82	7	13	13
LSSLTETIEGVDAEDGHGPGEQQK	Human milk	Complement factor B	P00751	2497.17	2	3	3
LSSSEESITEYK	Human milk	Beta_casein	P05814	2825.26	22	21	19
LSSSEESITEYKQKV	Human milk	Beta_casein	P05814	1727.87	11	8	7
LSSSEESITEYKQKVEK	Human milk	Beta_casein	P05814	1985.01	22	22	24
LSSSEESITEYKQKVEKV	Human milk	Beta_casein	P05814	2084.08	5	5	4
LTDLENLHL	Human milk	Beta_casein	P05814	1067.57	14	13	14
LTDLENLHLPLPLLQPL	Human milk	Beta_casein	P05814	1939.13	4	4	3
LTDLENLHLPLPLLQPLMQQVPQPIPQT	Human milk	Beta_casein	P05814	3186.76	6	4	3
LTDLENLHLPLPLLQPLMQQVPQPIPQTL	Human milk	Beta_casein	P05814	3299.84	10	9	9
LTDLENLHLPLPLLQPLMQQVPQPIPQTLALPPQP	Human milk	Beta_casein	P05814	3903.18	7	13	8
LTDLENLHLPLPLLQPLMQQVPQPIPQTLALPPQPLWSVP	Human milk	Beta_casein	P05814	4485.5	3	5	4
LTDLENLHLPLPLLQPLMQQVPQPIPQTLALPPQPLWSVPQ	Human milk	Beta_casein	P05814	4613.56	0	0	1
LTDLENLHLPLPLLQPLMQQVPQPIPQTLALPPQPLWSVPQP	Human milk	Beta_casein	P05814	4710.61	9	6	6
LTDLENLHLPLPLLQPLMQQVPQPIPQTLALPPQPLWSVPQPK	Human milk	Beta_casein	P05814	4838.7	4	2	2
LTEEELEKEAKKVEGFDLV	Human milk	Perilipin_2	Q99541	2206.15	15	17	20
LTEEELEKEAKKVEGFDLVQKPSYYVRLG	Human milk	Perilipin_2	Q99541	3397.79	0	5	2
LVGPFAPGITEKAPEEK	Human milk	Perilipin_3	O60664	1782.96	13	19	21
LVGPFAPGITEKAPEEKK	Human milk	Perilipin_3	O60664	1911.06	22	23	24
LVLDTDYKKY	Bovine milk	Beta_lactoglobulin	P02754	1257.67	7	3	4
LVPTEIALAQHRANA	Human milk	Bile salt_activated lipase	P19835	1603.89	6	2	3
LVPTEIALAQHRANAKSAKTY	Human milk	Bile salt_activated lipase	P19835	2282.26	8	8	6
LVRTPEVDDE	Bovine milk	Beta_lactoglobulin	P02754	1172.58	0	2	0
LVRTPEVDDEALE	Bovine milk	Beta_lactoglobulin	P02754	1485.74	0	2	0
LVRTPEVDDEALEKFDKA	Bovine milk	Beta_lactoglobulin	P02754	2075.07	5	2	2
LWSVPQPKVLPIPQQ	Human milk	Beta_casein	P05814	1730	16	13	15
LWSVPQPKVLPIPQQV	Human milk	Beta_casein	P05814	1829.07	7	7	7
LWSVPQPKVLPIPQQVVPYP	Human milk	Beta_casein	P05814	2285.31	14	14	14
LWSVPQPKVLPIPQQVVPYPQ	Human milk	Beta_casein	P05814	2413.36	18	14	14
LWSVPQPKVLPIPQQVVPYPQR	Human milk	Beta_casein	P05814	2569.47	23	20	21
LWSVPQPKVLPIPQQVVPYPQRA	Human milk	Beta_casein	P05814	2640.5	3	3	2
LWSVPQPKVLPIPQQVVPYPQRAV	Human milk	Beta_casein	P05814	2739.57	8	9	7
LWSVPQPKVLPIPQQVVPYPQRAVP	Human milk	Beta_casein	P05814	2836.62	14	11	11
LWSVPQPKVLPIPQQVVPYPQRAVPV	Human milk	Beta_casein	P05814	2935.69	7	6	8
LWSVPQPKVLPIPQQVVPYPQRAVPVQ	Human milk	Beta_casein	P05814	3063.75	16	15	13
LWSVPQPKVLPIPQQVVPYPQRAVPVQA	Human milk	Beta_casein	P05814	3134.79	22	20	21
LWSVPQPKVLPIPQQVVPYPQRAVPVQAL	Human milk	Beta_casein	P05814	3247.87	13	13	14
LWSVPQPKVLPIPQQVVPYPQRAVPVQALL	Human milk	Beta_casein	P05814	3360.96	4	4	3
LYEDSKSVRL	Bovine milk;Human milk	Butyrophilin subfamily 1 member A1	Q13410	1209.65	2	1	1
MAASDISLLDAQSAPLR	Bovine milk	Beta_lactoglobulin	P02754	1758.91	2	6	8
MAASDISLLDAQSAPLRVY	Bovine milk	Beta_lactoglobulin	P02754	2021.04	0	1	0
MADEAGSEADHEGTHSTKRGHAKSRPV	Human milk	Fibrinogen alpha chain	P02671	2861.33	6	10	7
MAIPPKKNQDKTEIPT	Bovine milk	Kappa_casein	P02668	1810.97	2	1	0
MAIPPKKNQDKTEIPTINT	Bovine milk	Kappa_casein	P02668	2155.14	10	3	5
MANIPLLLYPQDGPR	Human milk	Proactivator polypeptide	P07602	1697.9	2	2	1
MDNLSSEEIQQRAHQIT	Human milk	Synaptosomal_associated protein 23	O00161	2041.96	7	9	11
MDNLSSEEIQQRAHQITDESLESTRRILG	Human milk	Synaptosomal_associated protein 23	O00161	3398.66	13	13	12
MEAARDYAGALI	Human milk	Cell death activator CIDE_A	O60543	1322.64	24	24	24
MEAARDYAGALIRP	Human milk	Cell death activator CIDE_A	O60543	1575.79	13	17	17
MEAARDYAGALIRPL	Human milk	Cell death activator CIDE_A	O60543	1688.88	9	9	12
MEAARDYAGALIRPLT	Human milk	Cell death activator CIDE_A	O60543	1789.93	21	20	22
MEAARDYAGALIRPLTF	Human milk	Cell death activator CIDE_A	O60543	1936.99	3	2	1
MEAARDYAGALIRPLTFMGSQ	Human milk	Cell death activator CIDE_A	O60543	2340.15	4	6	6
MEAARDYAGALIRPLTFMGSQTKRV	Human milk	Cell death activator CIDE_A	O60543	2840.45	2	3	2
MEPAVSEPMRDQVAR	Human milk	Sterol_4_alpha_carboxylate 3_dehydrogenase, decarboxylating	Q15738	1757.83	1	7	6
MEPAVSEPMRDQVARTHLT	Human milk	Sterol_4_alpha_carboxylate 3_dehydrogenase, decarboxylating	Q15738	2210.07	7	14	15
MEPAVSEPMRDQVARTHLTE	Human milk	Sterol_4_alpha_carboxylate 3_dehydrogenase, decarboxylating	Q15738	2339.11	10	18	17
MESEELNGAYK	Human milk	Osteopontin	P10451	1270.56	1	3	4
MESEELNGAYKAIPV	Human milk	Osteopontin	P10451	1650.8	4	3	3
MEVPKAKDTVY	Human milk	Beta_casein	P05814	1280.66	1	0	1
MEVPKAKDTVYTK	Human milk	Beta_casein	P05814	1509.8	4	3	2
MEVPKAKDTVYTKG	Human milk	Beta_casein	P05814	1566.82	3	5	6
MEVPKAKDTVYTKGR	Human milk	Beta_casein	P05814	3461.84	8	10	13
MEVPKAKDTVYTKGRVM	Human milk	Beta_casein	P05814	1953.03	5	5	5
MEVPKAKDTVYTKGRVMPV	Human milk	Beta_casein	P05814	2149.15	10	7	5
MEVPKAKDTVYTKGRVMPVL	Human milk	Beta_casein	P05814	2262.23	11	5	12
MEVPKAKDTVYTKGRVMPVLK	Human milk	Beta_casein	P05814	2390.33	7	9	6
MEVPKAKDTVYTKGRVMPVLKS	Human milk	Beta_casein	P05814	2477.36	7	4	5
MEVPKAKDTVYTKGRVMPVLKSPTI	Human milk	Beta_casein	P05814	2788.55	0	0	2
MEVPKAKDTVYTKGRVMPVLKSPTIPFF	Human milk	Beta_casein	P05814	3179.74	4	2	4
MEVPKAKDTVYTKGRVMPVLKSPTIPFFD	Human milk	Beta_casein	P05814	3294.76	5	5	5
MEVPKAKDTVYTKGRVMPVLKSPTIPFFDPQIPKL	Human milk	Beta_casein	P05814	7958.38	15	14	14
MEVPKAKDTVYTKGRVMPVLKSPTIPFFDPQIPKLTD	Human milk	Beta_casein	P05814	4187.26	10	8	6
MFHTSGYDTQAIVE	Human milk	Alpha_lactalbumin	P00709	1598.72	4	4	5
MFHTSGYDTQAIVENNESTEYGLFQISNKL	Human milk	Alpha_lactalbumin	P00709	3436.6	1	0	0
MGEDSAPRDADTLH	Human milk	Butyrophilin subfamily 1 member A1	Q13410	1514.65	5	9	9
MIEQNTKSPLFMGKVVNPTQK	Human milk	Alpha_1_antitrypsin	P01009	4796.51	6	9	8
MIIVPTDTQNIFFMSKVTNPKQA	Human milk	Alpha_1_antichymotrypsin	P01011	2623.36	3	1	2
MKGLDIQKVAGTWYSL	Bovine milk	Beta_lactoglobulin	P02754	1809.96	0	1	1
MNENSHVQVPFQQL	Human milk	Alpha_S1_casein	P47710	1670.8	11	11	9
MPAVIRF	Human milk	Bile salt_activated lipase	P19835	833.47	22	23	22
MPCAEDYLSVVLNQLCVLHEK	Human milk	Serum albumin	P02768	2534.21	3	5	6
MPFPKYPVEP	Bovine milk	Beta_casein	P02666	1204.61	10	12	10
MPFPKYPVEPF	Bovine milk	Beta_casein	P02666	1351.68	13	7	10
MPVLKSPT	Human milk	Beta_casein	P05814	872.491	14	13	16
MPVLKSPTIP	Human milk	Beta_casein	P05814	1082.63	23	24	24
MPVLKSPTIPFF	Human milk	Beta_casein	P05814	1376.76	7	9	8
MPVLKSPTIPFFD	Human milk	Beta_casein	P05814	2999.58	23	21	19
MPVLKSPTIPFFDPQ	Human milk	Beta_casein	P05814	1716.9	6	6	8
MPVLKSPTIPFFDPQIP	Human milk	Beta_casein	P05814	3870.07	22	21	23
MPVLKSPTIPFFDPQIPK	Human milk	Beta_casein	P05814	4126.26	23	20	19
MPVLKSPTIPFFDPQIPKLTDLENLHLP	Human milk	Beta_casein	P05814	3200.74	3	3	5
MPVLKSPTIPFFDPQIPKLTDLENLHLPLP	Human milk	Beta_casein	P05814	3410.88	10	10	7
MQQVPQPIPQ	Human milk	Beta_casein	P05814	1165.6	2	1	1
MQQVPQPIPQT	Human milk	Beta_casein	P05814	2549.3	21	21	21
MQQVPQPIPQTL	Human milk	Beta_casein	P05814	1379.74	14	12	14
MQQVPQPIPQTLALPPQP	Human milk	Beta_casein	P05814	1983.07	6	8	5
MQQVPQPIPQTLALPPQPL	Human milk	Beta_casein	P05814	2096.16	3	3	3
MQQVPQPIPQTLALPPQPLWSVPQP	Human milk	Beta_casein	P05814	2790.5	11	8	10
MQQVPQPIPQTLALPPQPLWSVPQPK	Human milk	Beta_casein	P05814	5853.19	12	14	16
MQQVPQPIPQTLALPPQPLWSVPQPKVLPIPQ	Human milk	Beta_casein	P05814	3566	4	1	2
MQQVPQPIPQTLALPPQPLWSVPQPKVLPIPQQVVPYPQR	Human milk	Beta_casein	P05814	4533.52	3	2	3
MQQVPQPIPQTLALPPQPLWSVPQPKVLPIPQQVVPYPQRA	Human milk	Beta_casein	P05814	4604.56	2	3	1
MQQVPQPIPQTLALPPQPLWSVPQPKVLPIPQQVVPYPQRAVPV	Human milk	Beta_casein	P05814	4899.75	4	3	3
MVGMGQKDSYVGDEAQSKRGILTL	Bovine milk;Human milk	Actin, cytoplasmic 1; Actin, alpha skeletal muscle	P60712; P68133	5182.58	8	5	4
MVVPGLDGAQIPRDPSQQELPR	Human milk	Fatty acid synthase	P49327	2403.24	5	5	4
NAKGAVTGAKDAVTTTVT	Human milk	Perilipin_2	Q99541	1704.91	19	17	17
NAKGAVTGAKDAVTTTVTGAKDSVA	Human milk	Perilipin_2	Q99541	2333.23	16	8	18
NAKGAVTGAKDAVTTTVTGAKDSVASTITGVMDKTKGAVTG	Human milk	Perilipin_2	Q99541	3880.03	7	7	7
NAQDLSKEIPL	Human milk	Butyrophilin subfamily 1 member A1	Q13410	1227.66	4	5	6
NAQDLSKEIPLSPM	Human milk	Butyrophilin subfamily 1 member A1	Q13410	1542.78	0	0	1
NAQDLSKEIPLSPMGEDS	Human milk	Butyrophilin subfamily 1 member A1	Q13410	1930.91	6	4	5
NAQDLSKEIPLSPMGEDSAPRDA	Human milk	Butyrophilin subfamily 1 member A1	Q13410	2441.16	1	2	1
NAQDLSKEIPLSPMGEDSAPRDADTLH	Human milk	Butyrophilin subfamily 1 member A1	Q13410	2907.38	13	14	12
NAQDLSKEIPLSPMGEDSAPRDADTLHSKLIPTQPSQGAP	Human milk	Butyrophilin subfamily 1 member A1	Q13410	4212.09	9	12	12
NDERPFYQKTAPYVPMYY	Human milk	Kappa_casein	P07498	2282.06	7	5	5
NDERPFYQKTAPYVPMYYV	Human milk	Kappa_casein	P07498	2381.13	5	3	4
NDERPFYQKTAPYVPMYYVPNSY	Human milk	Kappa_casein	P07498	2842.32	3	2	4
NDERPFYQKTAPYVPMYYVPNSYPYYGTNL	Human milk	Kappa_casein	P07498	3650.69	3	3	4
NDERPFYQKTAPYVPMYYVPNSYPYYGTNLY	Human milk	Kappa_casein	P07498	3813.76	5	4	4
NDERPFYQKTAPYVPMYYVPNSYPYYGTNLYQR	Human milk	Kappa_casein	P07498	4097.92	2	1	2
NDERPFYQKTAPYVPMYYVPNSYPYYGTNLYQRR	Human milk	Kappa_casein	P07498	4254.02	3	2	3
NDIAAVPATAMPFRGYAV	Human milk	Fatty acid synthase	P49327	1863.94	4	2	1
NEFSSKERLLEELKWK	Human milk	Butyrophilin subfamily 1 member A1	Q13410	2036.08	14	14	13
NELRVAPEEHPV	Bovine milk;Human milk	Actin, cytoplasmic 1	P60712	1389.71	2	1	1
NELRVAPEEHPVLL	Bovine milk;Human milk	Actin, cytoplasmic 1	P60712	1615.88	8	9	11
NENKVLVLDTDYKKY	Bovine milk	Beta_lactoglobulin	P02754	1841.96	5	1	2
NENSHVQVP	Human milk	Alpha_S1_casein	P47710	1023.49	2	2	4
NENSHVQVPF	Human milk	Alpha_S1_casein	P47710	1170.55	7	7	4
NENSHVQVPFQ	Human milk	Alpha_S1_casein	P47710	1298.61	11	7	10
NENSHVQVPFQQL	Human milk	Alpha_S1_casein	P47710	1539.76	17	21	23
NENSHVQVPFQQLNQL	Human milk	Alpha_S1_casein	P47710	1894.94	6	11	9
NEQQEARGVHTQRMQ	Human milk	Insulin_like growth factor_binding protein 2	P18065	1811.86	4	3	6
NESTQNCVVAEPEKM	Human milk	Alpha_S1_casein	P47710	1735.76	1	2	1
NEYNQLQLQAAHAQEQ	Human milk	Alpha_S1_casein	P47710	1884.88	3	3	2
NEYNQLQLQAAHAQEQIR	Human milk	Alpha_S1_casein	P47710	2154.07	16	15	15
NEYNQLQLQAAHAQEQIRR	Human milk	Alpha_S1_casein	P47710	2310.17	11	13	13
NEYNQLQLQAAHAQEQIRRM	Human milk	Alpha_S1_casein	P47710	2441.21	2	2	2
NGAYKAIPVAQD	Human milk	Osteopontin	P10451	1246.64	5	4	5
NGAYKAIPVAQDLNAPSD	Human milk	Osteopontin	P10451	1843.92	13	20	21
NGFKSHALQLNNRQI	Human milk	Complement C4_B	P0C0L5	1739.93	8	3	4
NICDISCDKF	Human milk	Alpha_lactalbumin	P00709	1271.54	7	8	8
NICDISCDKFLD	Human milk	Alpha_lactalbumin	P00709	1499.65	4	3	4
NICDISCDKFLDDDITDDIMCAK	Human milk	Alpha_lactalbumin	P00709	2777.18	13	13	10
NILPLAQPAVVLPVPQPEIM	Human milk	Beta_casein	P05814	2139.22	0	0	1
NILPLAQPAVVLPVPQPEIMEVPK	Human milk	Beta_casein	P05814	5200.96	4	6	7
NILPLAQPAVVLPVPQPEIMEVPKAK	Human milk	Beta_casein	P05814	5599.23	3	3	2
NILPLAQPAVVLPVPQPEIMEVPKAKD	Human milk	Beta_casein	P05814	2906.64	3	3	4
NILPLAQPAVVLPVPQPEIMEVPKAKDTVY	Human milk	Beta_casein	P05814	3269.82	1	0	0
NILPLAQPAVVLPVPQPEIMEVPKAKDTVYT	Human milk	Beta_casein	P05814	3370.87	12	10	12
NILPLAQPAVVLPVPQPEIMEVPKAKDTVYTK	Human milk	Beta_casein	P05814	3498.96	12	10	12
NILPLAQPAVVLPVPQPEIMEVPKAKDTVYTKG	Human milk	Beta_casein	P05814	3555.99	2	2	3
NILPLAQPAVVLPVPQPEIMEVPKAKDTVYTKGR	Human milk	Beta_casein	P05814	3728.08	4	0	1
NILPLAQPAVVLPVPQPEIMEVPKAKDTVYTKGRVMP	Human milk	Beta_casein	P05814	4039.25	6	3	6
NILPLAQPAVVLPVPQPEIMEVPKAKDTVYTKGRVMPVLKSPTIP	Human milk	Beta_casein	P05814	4874.77	4	6	9
NILREKQTDEIK	Human milk	Alpha_S1_casein	P47710	1486.82	5	7	10
NILREKQTDEIKDT	Human milk	Alpha_S1_casein	P47710	1702.9	1	2	3
NILREKQTDEIKDTR	Human milk	Alpha_S1_casein	P47710	1859	18	15	15
NIPPLTQTPVVVPPF	Bovine milk	Beta_casein	P02666	1618.92	7	5	8
NIQGVPQNIQDQAKHMGVMA	Human milk	Perilipin_2	Q99541	2179.07	13	15	17
NKYPDAVATWLNPDPSQ	Human milk	Osteopontin	P10451	1915.92	5	9	10
NKYPDAVATWLNPDPSQK	Human milk	Osteopontin	P10451	2044.01	17	18	19
NKYPDAVATWLNPDPSQKQN	Human milk	Osteopontin	P10451	2286.11	16	17	17
NKYPDAVATWLNPDPSQKQNL	Human milk	Osteopontin	P10451	2399.2	17	17	17
NKYPDAVATWLNPDPSQKQNLLAP	Human milk	Osteopontin	P10451	2680.37	6	4	5
NKYPDAVATWLNPDPSQKQNLLAPQN	Human milk	Osteopontin	P10451	2922.47	16	14	15
NLHLPLPLL	Bovine milk;Human milk	Beta_casein; Beta_casein	P05814; P02666	1029.65	1	5	11
NLHLPLPLLQ	Bovine milk;Human milk	Beta_casein; Beta_casein	P05814; P02666	1157.7	6	5	4
NLRSLLVNPEGPTLM	Human milk	Fatty acid synthase	P49327	1653.9	3	2	1
NLYANAADIDYIAGTNNMDGHIF	Human milk	Bile salt_activated lipase	P19835	2513.14	3	2	1
NLYQRRPAIAINNPYVPRTYY	Human milk	Kappa_casein	P07498	2582.36	2	2	3
NNESTEYGLFQISNKLWCK	Human milk	Alpha_lactalbumin	P00709	2331.11	4	4	7
NNESTEYGLFQISNKLWCKSSQVPQSR	Human milk	Alpha_lactalbumin	P00709	3200.54	15	9	11
NNESTEYGLFQISNKLWCKSSQVPQSRNI	Human milk	Alpha_lactalbumin	P00709	3427.67	9	6	8
NNESTEYGLFQISNKLWCKSSQVPQSRNICD	Human milk	Alpha_lactalbumin	P00709	3702.73	4	4	5
NNESTEYGLFQISNKLWCKSSQVPQSRNICDI	Human milk	Alpha_lactalbumin	P00709	3815.81	4	5	6
NNPYVPRTY	Human milk	Kappa_casein	P07498	1123.55	4	3	5
NNPYVPRTYYANPA	Human milk	Kappa_casein	P07498	1639.79	2	3	2
NNPYVPRTYYANPAVVRP	Human milk	Kappa_casein	P07498	2091.08	4	4	3
NPAVAATSANL	Human milk	Mucin_1	P15941	1028.54	24	24	24
NPAVVRPHAQIP	Human milk	Kappa_casein	P07498	1298.73	4	5	4
NPAVVRPHAQIPQRQYL	Human milk	Kappa_casein	P07498	1987.1	2	3	3
NPAVVRPHAQIPQRQYLP	Human milk	Kappa_casein	P07498	2084.15	4	4	4
NPAVVRPHAQIPQRQYLPNSHPPTVV	Human milk	Kappa_casein	P07498	2915.58	3	1	2
NPDESSKPNMIDAATLK	Human milk	Fibrinogen gamma chain	P02679	1830.89	11	11	8
NPSESSEPIPLE	Human milk	Alpha_S1_casein	P47710	1298.61	20	20	18
NPSESSEPIPLESREEYMNGMN	Human milk	Alpha_S1_casein	P47710	5036.16	21	21	20
NPSESSEPIPLESREEYMNGMNR	Human milk	Alpha_S1_casein	P47710	5348.36	23	23	20
NPTAHENYEKNNV	Human milk	Alpha_S1_casein	P47710	1529.7	1	1	0
NPTAHENYEKNNVMLQW	Human milk	Alpha_S1_casein	P47710	2087.96	5	5	4
NPTHQIYPVT	Human milk	Beta_casein	P05814	1169.59	17	20	22
NPTHQIYPVTQ	Human milk	Beta_casein	P05814	1297.65	21	23	24
NPTHQIYPVTQPL	Human milk	Beta_casein	P05814	1507.79	2	3	3
NPTHQIYPVTQPLAP	Human milk	Beta_casein	P05814	1675.88	19	23	22
NPTHQIYPVTQPLAPV	Human milk	Beta_casein	P05814	1774.95	15	16	13
NPTHQIYPVTQPLAPVH	Human milk	Beta_casein	P05814	1912.01	24	24	23
NPTHQIYPVTQPLAPVHNP	Human milk	Beta_casein	P05814	2123.1	22	22	21
NPTHQIYPVTQPLAPVHNPI	Human milk	Beta_casein	P05814	2236.19	4	5	5
NPTHQIYPVTQPLAPVHNPIS	Human milk	Beta_casein	P05814	2323.22	24	22	23
NPTHQIYPVTQPLAPVHNPISV	Human milk	Beta_casein	P05814	2422.29	24	24	24
NPYVPRTYY	Human milk	Kappa_casein	P07498	1172.57	2	2	4
NPYVPRTYYANPAV	Human milk	Kappa_casein	P07498	1624.81	3	0	1
NPYVPRTYYANPAVV	Human milk	Kappa_casein	P07498	1723.88	4	2	2
NQDKTEIPTIN	Bovine milk	Kappa_casein	P02668	1272.64	21	23	23
NQDKTEIPTINT	Bovine milk	Kappa_casein	P02668	1373.69	8	7	9
NQELLLNPT	Human milk	Beta_casein	P05814	1041.56	1	1	1
NQELLLNPTH	Human milk	Beta_casein	P05814	1178.62	21	24	24
NQELLLNPTHQ	Human milk	Beta_casein	P05814	1306.67	21	23	24
NQELLLNPTHQIY	Human milk	Beta_casein	P05814	1582.82	8	12	9
NQELLLNPTHQIYP	Human milk	Beta_casein	P05814	1679.88	23	23	24
NQELLLNPTHQIYPV	Human milk	Beta_casein	P05814	1778.94	12	9	11
NQELLLNPTHQIYPVT	Human milk	Beta_casein	P05814	1879.99	24	24	24
NQELLLNPTHQIYPVTQ	Human milk	Beta_casein	P05814	2008.05	23	24	24
NQELLLNPTHQIYPVTQPL	Human milk	Beta_casein	P05814	2218.19	1	2	0
NQELLLNPTHQIYPVTQPLA	Human milk	Beta_casein	P05814	2289.22	15	17	19
NQELLLNPTHQIYPVTQPLAP	Human milk	Beta_casein	P05814	2386.28	19	19	21
NQELLLNPTHQIYPVTQPLAPV	Human milk	Beta_casein	P05814	2485.34	11	9	10
NQELLLNPTHQIYPVTQPLAPVH	Human milk	Beta_casein	P05814	2622.4	24	24	24
NQELLLNPTHQIYPVTQPLAPVHN	Human milk	Beta_casein	P05814	2736.45	13	13	14
NQELLLNPTHQIYPVTQPLAPVHNP	Human milk	Beta_casein	P05814	2833.5	16	16	16
NQELLLNPTHQIYPVTQPLAPVHNPI	Human milk	Beta_casein	P05814	2946.58	14	13	12
NQELLLNPTHQIYPVTQPLAPVHNPIS	Human milk	Beta_casein	P05814	3033.62	23	20	23
NQELLLNPTHQIYPVTQPLAPVHNPISV	Human milk	Beta_casein	P05814	3132.68	24	24	24
NQPSTQIVANAKGAVT	Human milk	Perilipin_2	Q99541	1598.85	19	23	23
NQPSTQIVANAKGAVTG	Human milk	Perilipin_2	Q99541	1655.87	1	3	5
NSIMKCDVDIRK	Bovine milk;Human milk	Actin, cytoplasmic 1; Beta_actin_like protein 2	P60712; Q562R1	1478.75	3	3	3
NSIMKCDVDIRKD	Bovine milk;Human milk	Actin, cytoplasmic 1; Beta_actin_like protein 2	P60712; Q562R1	1593.77	4	1	2
NSIMKCDVDIRKDLY	Bovine milk;Human milk	Actin, cytoplasmic 1; Beta_actin_like protein 2	P60712; Q562R1	3755.83	5	6	5
NTGMETPTGVCAALAAAGVQPHSLDLSHNSLR	Human milk	Monocyte differentiation antigen CD14	P08571	3275.59	5	5	3
PAIAINNPYVPR	Human milk	Kappa_casein	P07498	1324.74	8	4	7
PAIAINNPYVPRTY	Human milk	Kappa_casein	P07498	1588.85	5	5	8
PAIAINNPYVPRTYY	Human milk	Kappa_casein	P07498	1751.91	3	2	4
PAIAINNPYVPRTYYANPAVVR	Human milk	Kappa_casein	P07498	2459.32	2	2	2
PASSLPRLTPWI	Human milk	Butyrophilin subfamily 1 member A1	Q13410	1337.76	3	2	3
PASSLPRLTPWIV	Human milk	Butyrophilin subfamily 1 member A1	Q13410	1436.83	9	9	9
PASSLPRLTPWIVA	Human milk	Butyrophilin subfamily 1 member A1	Q13410	1507.86	13	16	16
PAVVLPVPQPEI	Human milk	Beta_casein	P05814	1258.74	24	24	24
PAVVLPVPQPEIM	Human milk	Beta_casein	P05814	1389.78	18	22	23
PAVVLPVPQPEIME	Human milk	Beta_casein	P05814	1518.82	21	23	22
PAVVLPVPQPEIMEVPK	Human milk	Beta_casein	P05814	1843.04	13	16	12
PAVVLPVPQPEIMEVPKA	Human milk	Beta_casein	P05814	1914.08	14	12	15
PAVVLPVPQPEIMEVPKAKD	Human milk	Beta_casein	P05814	2157.2	9	13	16
PAVVLPVPQPEIMEVPKAKDT	Human milk	Beta_casein	P05814	2258.25	5	8	9
PAVVLPVPQPEIMEVPKAKDTVY	Human milk	Beta_casein	P05814	2520.38	5	4	7
PAVVLPVPQPEIMEVPKAKDTVYT	Human milk	Beta_casein	P05814	5258.85	15	16	18
PAVVLPVPQPEIMEVPKAKDTVYTK	Human milk	Beta_casein	P05814	2749.52	13	13	12
PAVVLPVPQPEIMEVPKAKDTVYTKG	Human milk	Beta_casein	P05814	2806.54	13	12	16
PAVVLPVPQPEIMEVPKAKDTVYTKGRVM	Human milk	Beta_casein	P05814	3192.75	4	7	7
PAVVLPVPQPEIMEVPKAKDTVYTKGRVMPVLK	Human milk	Beta_casein	P05814	3630.05	1	0	2
PAVVLPVPQPEIMEVPKAKDTVYTKGRVMPVLKSPTIP	Human milk	Beta_casein	P05814	4125.32	1	0	0
PAVVLPVPQPEIMEVPKAKDTVYTKGRVMPVLKSPTIPF	Human milk	Beta_casein	P05814	4272.39	2	1	1
PAVVRPHAQIPQRQYLPNSHPPTVV	Human milk	Kappa_casein	P07498	2801.53	2	0	1
PDAPLQPVTPLQLFEGRRN	Human milk	Complement C4_B	P0C0L5	2148.16	19	18	21
PDIQYPDATDEDITSH	Human milk	Osteopontin	P10451	1816.79	4	4	5
PDIQYPDATDEDITSHMESEELNGAY	Human milk	Osteopontin	P10451	2940.24	7	9	8
PDIQYPDATDEDITSHMESEELNGAYK	Human milk	Osteopontin	P10451	6216.63	18	17	14
PDIQYPDATDEDITSHMESEELNGAYKAIPV	Human milk	Osteopontin	P10451	3448.57	1	1	1
PEIMEVPKA	Human milk	Beta_casein	P05814	1013.53	4	2	1
PEIMEVPKAKDTVYTK	Human milk	Beta_casein	P05814	1848.98	4	4	3
PEIMEVPKAKDTVYTKGR	Human milk	Beta_casein	P05814	4220.16	4	3	2
PEIMEVPKAKDTVYTKGRVMP	Human milk	Beta_casein	P05814	4794.52	4	3	2
PEIMEVPKAKDTVYTKGRVMPV	Human milk	Beta_casein	P05814	2488.33	2	3	1
PEIMEVPKAKDTVYTKGRVMPVLKSPTIP	Human milk	Beta_casein	P05814	6465.55	2	2	2
PEIMEVPKAKDTVYTKGRVMPVLKSPTIPF	Human milk	Beta_casein	P05814	3371.85	2	1	1
PEIMEVPKAKDTVYTKGRVMPVLKSPTIPFFDPQIPKL	Human milk	Beta_casein	P05814	4310.37	2	0	1
PELICTMFH	Human milk	Alpha_lactalbumin	P00709	1147.53	4	6	6
PELICTMFHT	Human milk	Alpha_lactalbumin	P00709	1248.58	3	3	5
PELICTMFHTSGYD	Human milk	Alpha_lactalbumin	P00709	1670.72	7	5	9
PELICTMFHTSGYDTQAIVE	Human milk	Alpha_lactalbumin	P00709	2312.06	4	3	5
PFAAPTKALENPQPHPGWQGTLK	Human milk	Bile salt_activated lipase	P19835	2485.3	4	7	6
PFFDPQIPK	Human milk	Beta_casein	P05814	1088.58	16	14	13
PFFDPQIPKL	Human milk	Beta_casein	P05814	1201.66	24	24	24
PFFDPQIPKLTD	Human milk	Beta_casein	P05814	1417.74	11	14	16
PGHLQEGFGCVVTNRFDQLF	Bovine milk;Human milk	SERPINE1 mRNA binding protein 1	A1L5B7	2321.11	3	3	3
PHAQIPQRQYL	Human milk	Kappa_casein	P07498	1350.73	1	0	3
PIIQKLEPQIA	Bovine milk;Human milk	Perilipin_2	Q99541	1249.75	2	5	2
PIPLESREEYMNGMNR	Human milk	Alpha_S1_casein	P47710	1935.91	8	11	6
PIPQQVVPYPQR	Human milk	Beta_casein	P05814	1421.79	12	11	14
PIPQQVVPYPQRA	Human milk	Beta_casein	P05814	1492.83	6	10	11
PIPQQVVPYPQRAV	Human milk	Beta_casein	P05814	1591.9	21	24	24
PIPQQVVPYPQRAVPVQ	Human milk	Beta_casein	P05814	1916.08	22	24	24
PIPQQVVPYPQRAVPVQA	Human milk	Beta_casein	P05814	1987.11	23	24	23
PIPQQVVPYPQRAVPVQAL	Human milk	Beta_casein	P05814	2100.2	7	15	14
PIPQQVVPYPQRAVPVQALLL	Human milk	Beta_casein	P05814	2326.36	15	17	17
PITVTVPVEVSRKNP	Human milk	Clusterin	P10909	1635.94	4	3	4
PITVTVPVEVSRKNPKFMETVAEKALQEYRKKHREE	Human milk	Clusterin	P10909	4267.3	1	1	4
PKAKDTVYTKGR	Human milk	Beta_casein	P05814	1363.77	3	2	4
PKAKDTVYTKGRVM	Human milk	Beta_casein	P05814	1593.88	8	4	7
PKAKDTVYTKGRVMPVL	Human milk	Beta_casein	P05814	1903.08	1	1	2
PKAKDTVYTKGRVMPVLK	Human milk	Beta_casein	P05814	2031.18	7	6	13
PKAKDTVYTKGRVMPVLKS	Human milk	Beta_casein	P05814	2118.21	2	1	2
PKAKDTVYTKGRVMPVLKSPTIPFFDPQIPKL	Human milk	Beta_casein	P05814	3612.04	4	3	5
PKAKDTVYTKGRVMPVLKSPTIPFFDPQIPKLTD	Human milk	Beta_casein	P05814	7672.22	3	9	7
PKAKDTVYTKGRVMPVLKSPTIPFFDPQIPKLTDLENL	Human milk	Beta_casein	P05814	4297.37	4	0	1
PLAPVHNPI	Human milk	Beta_casein	P05814	957.552	1	3	1
PLAPVHNPIS	Human milk	Beta_casein	P05814	1044.58	17	18	19
PLAPVHNPISV	Human milk	Beta_casein	P05814	1143.65	24	24	24
PLAQPAVVL	Human milk	Beta_casein	P05814	907.561	18	23	23
PLAQPAVVLPVPQPEI	Human milk	Beta_casein	P05814	1667.97	23	24	23
PLAQPAVVLPVPQPEIM	Human milk	Beta_casein	P05814	1799.01	14	16	18
PLAQPAVVLPVPQPEIME	Human milk	Beta_casein	P05814	1928.06	15	20	22
PLAQPAVVLPVPQPEIMEVPK	Human milk	Beta_casein	P05814	2252.27	17	18	18
PLAQPAVVLPVPQPEIMEVPKA	Human milk	Beta_casein	P05814	2323.31	8	8	9
PLAQPAVVLPVPQPEIMEVPKAKD	Human milk	Beta_casein	P05814	2566.43	10	11	13
PLAQPAVVLPVPQPEIMEVPKAKDT	Human milk	Beta_casein	P05814	2667.48	3	3	6
PLAQPAVVLPVPQPEIMEVPKAKDTVY	Human milk	Beta_casein	P05814	2929.61	3	4	2
PLAQPAVVLPVPQPEIMEVPKAKDTVYT	Human milk	Beta_casein	P05814	6077.31	13	14	14
PLAQPAVVLPVPQPEIMEVPKAKDTVYTK	Human milk	Beta_casein	P05814	3158.75	15	15	16
PLAQPAVVLPVPQPEIMEVPKAKDTVYTKG	Human milk	Beta_casein	P05814	3215.77	10	11	13
PLAQPAVVLPVPQPEIMEVPKAKDTVYTKGR	Human milk	Beta_casein	P05814	3371.88	5	7	6
PLAQPAVVLPVPQPEIMEVPKAKDTVYTKGRVM	Human milk	Beta_casein	P05814	3601.98	15	12	11
PLAQPAVVLPVPQPEIMEVPKAKDTVYTKGRVMPVLK	Human milk	Beta_casein	P05814	4039.29	0	1	2
PLLSPVTFSSKQ	Bovine milk	CDC42 effector protein (Rho GTPase binding) 3	Q2KI46	1383.69	15	15	15
PLMQQVPQPIPQT	Human milk	Beta_casein	P05814	1476.79	24	24	21
PLMQQVPQPIPQTL	Human milk	Beta_casein	P05814	3195.74	21	24	23
PLMQQVPQPIPQTLAL	Human milk	Beta_casein	P05814	1773.99	14	16	17
PLPLLQPLM	Human milk	Beta_casein	P05814	1021.61	12	9	6
PLPLLQPLMQ	Human milk	Beta_casein	P05814	1149.67	3	7	6
PLPLLQPLMQQVPQPIPQTL	Human milk	Beta_casein	P05814	2251.29	5	3	3
PLPLLQPLMQQVPQPIPQTLAL	Human milk	Beta_casein	P05814	2435.41	10	4	9
PLSPMGEDSAPR	Human milk	Butyrophilin subfamily 1 member A1	Q13410	1256.59	10	9	13
PLSPMGEDSAPRD	Human milk	Butyrophilin subfamily 1 member A1	Q13410	1371.62	14	17	15
PLSPMGEDSAPRDADTLH	Human milk	Butyrophilin subfamily 1 member A1	Q13410	1908.88	13	16	14
PLSPMGEDSAPRDADTLHSKLIPTQPSQGAP	Human milk	Butyrophilin subfamily 1 member A1	Q13410	3213.58	0	1	1
PMGEDSAPRDADTLH	Human milk	Butyrophilin subfamily 1 member A1	Q13410	3239.41	12	13	15
PNSYPYYGTNLYQRR	Human milk	Kappa_casein	P07498	1891.91	3	2	3
PNSYPYYGTNLYQRRP	Human milk	Kappa_casein	P07498	1988.96	2	2	2
PNSYPYYGTNLYQRRPAIAINNPYVPR	Human milk	Kappa_casein	P07498	3197.63	3	3	2
PNSYPYYGTNLYQRRPAIAINNPYVPRTY	Human milk	Kappa_casein	P07498	3461.74	5	3	4
PPKKNQDKTEIPTINTIA	Bovine milk	Kappa_casein	P02668	2008.11	8	5	11
PPQPLWSVPQPK	Human milk	Beta_casein	P05814	1373.76	9	8	6
PPQPLWSVPQPKV	Human milk	Beta_casein	P05814	1472.83	13	16	20
PPQPLWSVPQPKVL	Human milk	Beta_casein	P05814	1585.91	20	24	23
PPQPLWSVPQPKVLPIPQQ	Human milk	Beta_casein	P05814	2149.22	8	11	14
PPQPLWSVPQPKVLPIPQQV	Human milk	Beta_casein	P05814	2248.29	15	14	15
PPQPLWSVPQPKVLPIPQQVVPYPQR	Human milk	Beta_casein	P05814	2988.68	7	8	7
PPQPLWSVPQPKVLPIPQQVVPYPQRA	Human milk	Beta_casein	P05814	3059.72	3	5	5
PPQPLWSVPQPKVLPIPQQVVPYPQRAV	Human milk	Beta_casein	P05814	3158.79	13	13	12
PPQPLWSVPQPKVLPIPQQVVPYPQRAVPVQ	Human milk	Beta_casein	P05814	3482.97	12	16	13
PPQPLWSVPQPKVLPIPQQVVPYPQRAVPVQA	Human milk	Beta_casein	P05814	3554	14	16	18
PPQPLWSVPQPKVLPIPQQVVPYPQRAVPVQAL	Human milk	Beta_casein	P05814	3667.09	21	19	22
PPQPLWSVPQPKVLPIPQQVVPYPQRAVPVQALL	Human milk	Beta_casein	P05814	3780.17	9	10	10
PPQPLWSVPQPKVLPIPQQVVPYPQRAVPVQALLL	Human milk	Beta_casein	P05814	3893.26	4	5	8
PQIPKLTD	Human milk	Beta_casein	P05814	911.52	14	17	18
PQIPKLTDLENL	Human milk	Beta_casein	P05814	1380.77	19	19	23
PQIPKLTDLENLH	Human milk	Beta_casein	P05814	1517.83	5	8	7
PQIPKLTDLENLHL	Human milk	Beta_casein	P05814	1630.92	10	14	18
PQIPKLTDLENLHLPLP	Human milk	Beta_casein	P05814	1938.11	12	13	10
PQIPKLTDLENLHLPLPL	Human milk	Beta_casein	P05814	2051.19	6	4	4
PQIPKLTDLENLHLPLPLLQPL	Human milk	Beta_casein	P05814	2502.47	5	2	2
PQIPKLTDLENLHLPLPLLQPLMQQVPQPIPQ	Human milk	Beta_casein	P05814	3649.05	2	1	2
PQIPKLTDLENLHLPLPLLQPLMQQVPQPIPQT	Human milk	Beta_casein	P05814	3750.1	1	0	2
PQIPKLTDLENLHLPLPLLQPLMQQVPQPIPQTL	Human milk	Beta_casein	P05814	3863.19	2	1	2
PQPEIMEVPK	Human milk	Beta_casein	P05814	1167.61	11	9	8
PQPEIMEVPKA	Human milk	Beta_casein	P05814	1238.64	7	6	8
PQPEIMEVPKAKDTVYT	Human milk	Beta_casein	P05814	1945.99	7	8	9
PQPEIMEVPKAKDTVYTK	Human milk	Beta_casein	P05814	2074.09	4	4	5
PQPEIMEVPKAKDTVYTKG	Human milk	Beta_casein	P05814	2131.11	1	1	0
PQPEIMEVPKAKDTVYTKGR	Human milk	Beta_casein	P05814	2287.21	0	2	1
PQPEIMEVPKAKDTVYTKGRVMP	Human milk	Beta_casein	P05814	2630.37	3	2	2
PQPEIMEVPKAKDTVYTKGRVMPV	Human milk	Beta_casein	P05814	2713.44	3	1	0
PQPIPQTLAL	Human milk	Beta_casein	P05814	1077.63	5	7	8
PQPKVLPIPQQVVPYPQRAV	Human milk	Beta_casein	P05814	2254.31	11	13	17
PQPKVLPIPQQVVPYPQRAVPVQ	Human milk	Beta_casein	P05814	2578.49	5	10	9
PQPKVLPIPQQVVPYPQRAVPVQA	Human milk	Beta_casein	P05814	2649.52	3	6	5
PQPKVLPIPQQVVPYPQRAVPVQAL	Human milk	Beta_casein	P05814	2762.61	4	3	6
PQPKVLPIPQQVVPYPQRAVPVQALLL	Human milk	Beta_casein	P05814	2988.78	1	2	4
PQPLWSVPQPKVLPIPQQVVPYPQRAVP	Human milk	Beta_casein	P05814	3158.79	13	12	11
PQPSVVTRVVN	Human milk	Perilipin_2	Q99541	1195.68	14	18	21
PQPSVVTRVVNLPLV	Human milk	Perilipin_2	Q99541	1617.97	14	17	17
PQPSVVTRVVNLPLVS	Human milk	Perilipin_2	Q99541	1705	23	22	23
PRLFAEEK	Human milk	Polymeric immunoglobulin receptor	P01833	989.541	5	4	4
PRLFAEEKAVAD	Human milk	Polymeric immunoglobulin receptor	P01833	1345.71	2	1	0
PRLFAEEKAVADTR	Human milk	Polymeric immunoglobulin receptor	P01833	1602.86	4	1	3
PRLFAEEKAVADTRD	Human milk	Polymeric immunoglobulin receptor	P01833	1717.89	24	23	24
PRLFAEEKAVADTRDQ	Human milk	Polymeric immunoglobulin receptor	P01833	1845.95	7	7	10
PRLFAEEKAVADTRDQAD	Human milk	Polymeric immunoglobulin receptor	P01833	2032.01	0	0	3
PRLFAEEKAVADTRDQADGS	Human milk	Polymeric immunoglobulin receptor	P01833	2176.06	2	2	3
PRLFAEEKAVADTRDQADGSR	Human milk	Polymeric immunoglobulin receptor	P01833	2332.16	21	20	22
PRLFAEEKAVADTRDQADGSRASVDSGSSEEQGGSSRALVSTLVPLG	Human milk	Polymeric immunoglobulin receptor	P01833	4803.38	8	11	12
PSESSEPIPLESREEYMNGMNR	Human milk	Alpha_S1_casein	P47710	2552.14	14	17	13
PTAHENYEKNNVML	Human milk	Alpha_S1_casein	P47710	1659.78	6	7	6
PTAHENYEKNNVMLQW	Human milk	Alpha_S1_casein	P47710	1973.92	20	19	18
PTHQIYPVTQ	Human milk	Beta_casein	P05814	1183.61	11	15	18
PTHQIYPVTQPLAPV	Human milk	Beta_casein	P05814	1660.91	4	4	4
PTHQIYPVTQPLAPVH	Human milk	Beta_casein	P05814	1797.96	10	13	11
PTHQIYPVTQPLAPVHNPI	Human milk	Beta_casein	P05814	2122.14	4	3	4
PTHQIYPVTQPLAPVHNPIS	Human milk	Beta_casein	P05814	2209.18	11	11	14
PTHQIYPVTQPLAPVHNPISV	Human milk	Beta_casein	P05814	2308.24	24	24	24
PTIPFFDPQIPK	Human milk	Beta_casein	P05814	1399.76	4	7	6
PTIPFFDPQIPKL	Human milk	Beta_casein	P05814	1512.85	8	13	16
PTIPFFDPQIPKLTD	Human milk	Beta_casein	P05814	1728.92	12	18	20
PTIPFFDPQIPKLTDL	Human milk	Beta_casein	P05814	1842	7	10	11
PVAQDLNAPS	Human milk	Osteopontin	P10451	1011.51	1	2	2
PVAQDLNAPSD	Human milk	Osteopontin	P10451	1126.54	9	12	16
PVAQDLNAPSDWDSRGKDS	Human milk	Osteopontin	P10451	2057.95	5	5	5
PVLKSPTIP	Human milk	Beta_casein	P05814	951.587	2	2	2
PVLKSPTIPFFD	Human milk	Beta_casein	P05814	1360.75	18	22	20
PVLKSPTIPFFDPQIP	Human milk	Beta_casein	P05814	1796	6	9	11
PVLKSPTIPFFDPQIPK	Human milk	Beta_casein	P05814	1924.09	8	8	10
PVLKSPTIPFFDPQIPKL	Human milk	Beta_casein	P05814	2037.18	4	4	6
PVLKSPTIPFFDPQIPKLTD	Human milk	Beta_casein	P05814	2253.25	9	10	15
PVLKSPTIPFFDPQIPKLTDLEN	Human milk	Beta_casein	P05814	2609.42	0	0	1
PVPQPEIMEVPK	Human milk	Beta_casein	P05814	1363.73	14	13	15
PVPQPEIMEVPKA	Human milk	Beta_casein	P05814	1434.77	11	17	15
PVPQPEIMEVPKAK	Human milk	Beta_casein	P05814	1562.86	4	3	3
PVPQPEIMEVPKAKDT	Human milk	Beta_casein	P05814	1778.94	3	2	1
PVPQPEIMEVPKAKDTVYT	Human milk	Beta_casein	P05814	2142.12	7	9	10
PVPQPEIMEVPKAKDTVYTK	Human milk	Beta_casein	P05814	4556.42	14	14	17
PVPQPEIMEVPKAKDTVYTKG	Human milk	Beta_casein	P05814	2327.23	9	12	13
PVPQPEIMEVPKAKDTVYTKGR	Human milk	Beta_casein	P05814	2483.33	2	4	1
PVPQPEIMEVPKAKDTVYTKGRVMP	Human milk	Beta_casein	P05814	5636.98	6	7	12
PVPQPEIMEVPKAKDTVYTKGRVMPV	Human milk	Beta_casein	P05814	2909.56	6	5	2
PVQALLLNQE	Human milk	Beta_casein	P05814	1124.63	10	16	16
PVQALLLNQEL	Human milk	Beta_casein	P05814	1237.72	3	3	3
PVQALLLNQELL	Human milk	Beta_casein	P05814	1350.8	0	0	2
PVQALLLNQELLLNPTH	Human milk	Beta_casein	P05814	1913.09	8	11	12
PVQALLLNQELLLNPTHQIYPVT	Human milk	Beta_casein	P05814	2614.46	1	5	5
PVQALLLNQELLLNPTHQIYPVTQ	Human milk	Beta_casein	P05814	2742.52	6	1	11
PVQALLLNQELLLNPTHQIYPVTQPLAPVHNPISV	Human milk	Beta_casein	P05814	3867.15	16	16	16
PVTQPLAPVH	Human milk	Beta_casein	P05814	1058.6	12	15	17
PVTQPLAPVHNP	Human milk	Beta_casein	P05814	1269.69	3	1	3
PVTQPLAPVHNPI	Human milk	Beta_casein	P05814	1382.78	5	4	4
PVTQPLAPVHNPIS	Human milk	Beta_casein	P05814	1469.81	10	11	13
PVTQPLAPVHNPISV	Human milk	Beta_casein	P05814	1568.88	24	24	24
PYGFLPQNILPLA	Human milk	Beta_casein	P05814	1442.8	3	0	2
PYPQRAVPVQ	Human milk	Beta_casein	P05814	1154.63	6	5	4
PYPQRAVPVQA	Human milk	Beta_casein	P05814	1225.67	21	22	23
PYPQRAVPVQAL	Human milk	Beta_casein	P05814	1338.75	2	1	1
PYPQRAVPVQALLL	Human milk	Beta_casein	P05814	1564.92	3	2	3
PYPQRAVPVQALLLNQELLLNPTHQIYPV	Human milk	Beta_casein	P05814	3324.85	2	2	3
PYVPMYYVPNSYPYYGTNLYQR	Human milk	Kappa_casein	P07498	2748.28	1	1	2
PYVPMYYVPNSYPYYGTNLYQRR	Human milk	Kappa_casein	P07498	2904.38	4	2	4
PYYGTNLYQRRPAIAINNPYVPR	Human milk	Kappa_casein	P07498	2736.44	4	3	6
PYYGTNLYQRRPAIAINNPYVPRTY	Human milk	Kappa_casein	P07498	3000.55	4	2	3
PYYGTNLYQRRPAIAINNPYVPRTYY	Human milk	Kappa_casein	P07498	3163.61	2	1	4
QADGSRASVDSGSSEEQGGSSRA	Human milk	Polymeric immunoglobulin receptor	P01833	2224.97	13	20	14
QADGSRASVDSGSSEEQGGSSRALVSTLVPLG	Human milk	Polymeric immunoglobulin receptor	P01833	3104.51	22	22	23
QAELLTFPNSSPGLRRQ	Human milk	Cadherin_1	P12830	1914.02	3	5	2
QALLLNQELLLNPTH	Human milk	Beta_casein	P05814	1716.96	5	4	6
QALLLNQELLLNPTHQ	Human milk	Beta_casein	P05814	1845.02	2	2	2
QALLLNQELLLNPTHQIYP	Human milk	Beta_casein	P05814	2218.22	9	7	6
QALLLNQELLLNPTHQIYPV	Human milk	Beta_casein	P05814	2317.29	2	2	0
QALLLNQELLLNPTHQIYPVTQPLAPV	Human milk	Beta_casein	P05814	3023.69	4	5	2
QALLLNQELLLNPTHQIYPVTQPLAPVHNP	Human milk	Beta_casein	P05814	3371.85	3	0	0
QALLLNQELLLNPTHQIYPVTQPLAPVHNPI	Human milk	Beta_casein	P05814	3484.93	1	1	0
QALLLNQELLLNPTHQIYPVTQPLAPVHNPISV	Human milk	Beta_casein	P05814	3671.03	18	20	18
QDHFSRASSIIDELF	Human milk	Clusterin	P10909	1764.86	2	2	1
QDKTEIPTIN	Bovine milk	Kappa_casein	P02668	1158.6	24	22	23
QDKTEIPTINT	Bovine milk	Kappa_casein	P02668	1259.65	13	15	17
QDLSKEIPLSPMGEDSAPR	Human milk	Butyrophilin subfamily 1 member A1	Q13410	2070.02	17	20	18
QDLSKEIPLSPMGEDSAPRDADTLH	Human milk	Butyrophilin subfamily 1 member A1	Q13410	5460.59	18	18	17
QDLSKEIPLSPMGEDSAPRDADTLHSKLIPTQ	Human milk	Butyrophilin subfamily 1 member A1	Q13410	3489.75	6	7	6
QDLSKEIPLSPMGEDSAPRDADTLHSKLIPTQPSQGAP	Human milk	Butyrophilin subfamily 1 member A1	Q13410	4027.01	14	13	14
QDPRLFAEEKAVADTR	Human milk	Polymeric immunoglobulin receptor	P01833	1845.95	23	23	24
QDPRLFAEEKAVADTRDQ	Human milk	Polymeric immunoglobulin receptor	P01833	2089.03	11	9	12
QDPRLFAEEKAVADTRDQADGS	Human milk	Polymeric immunoglobulin receptor	P01833	2419.15	5	6	4
QDPRLFAEEKAVADTRDQADGSR	Human milk	Polymeric immunoglobulin receptor	P01833	2575.25	21	19	21
QDQGAEMDKSSQETQRSEHKTH	Human milk	Perilipin_2	Q99541	2557.13	2	3	1
QDRFFTREPQDTYHYLPF	Human milk	Clusterin	P10909	2360.11	1	1	1
QDVYKIGGIGTVPVGRVETGVLKPGMVV	Human milk	Elongation factor 1_alpha 1	P68104	5753.2	2	2	1
QELGAALKATGKNLSEAQLRKL	Human milk	Calmodulin_like protein 5	Q9NZT1	2339.34	1	0	0
QELLLNPTHQ	Human milk	Beta_casein	P05814	1192.63	2	1	1
QELLLNPTHQIYP	Human milk	Beta_casein	P05814	1565.83	16	20	21
QELLLNPTHQIYPV	Human milk	Beta_casein	P05814	1664.9	4	5	4
QELLLNPTHQIYPVT	Human milk	Beta_casein	P05814	1765.95	18	20	23
QELLLNPTHQIYPVTQ	Human milk	Beta_casein	P05814	1894.01	21	23	23
QELLLNPTHQIYPVTQPLAP	Human milk	Beta_casein	P05814	2272.23	9	10	9
QELLLNPTHQIYPVTQPLAPV	Human milk	Beta_casein	P05814	2371.3	5	5	3
QELLLNPTHQIYPVTQPLAPVH	Human milk	Beta_casein	P05814	2508.36	11	13	19
QELLLNPTHQIYPVTQPLAPVHNP	Human milk	Beta_casein	P05814	2719.46	5	4	5
QELLLNPTHQIYPVTQPLAPVHNPI	Human milk	Beta_casein	P05814	2832.54	4	3	3
QELLLNPTHQIYPVTQPLAPVHNPIS	Human milk	Beta_casein	P05814	2919.57	15	19	19
[truncated: 967 more rows]
